# Supplementary material for: Comparative Genomic Analysis of a Clinical Isolate of Klebsiella quasipneumoniae subsp. similipneumoniae, a KPC-2 and OKP-B-6 Beta-Lactamases Producer Harboring Two Drug-Resistance Plasmids from Southeast Brazil
Source: Front Microbiol. 2018 Feb 16;9:220. doi: 10.3389/fmicb.2018.00220 (PMC5820359; doi:10.3389/fmicb.2018.00220)
Supplement: Table S1 — Average nucleotide identity (ANI) comparisons of Klebsiella strain panel, including Kqps142. ANI was calculated using BLASTn (ANIb) in JSpeciesWS, using K. quasipneumoniae subsp. quasipneumoniae 01A030, K. quasipneumoniae subsp. similipneumoniae 07A044, K. pneumoniae subsp. pneumoniae DSM 30104, as reference type strains, in addition to strain K. variicola GJ1. An ANI threshold of ≥96% was considered to delineate species boundaries. [file Table1.XLS]

## Sheet: ANI-Blast
		Kqs type	Kqq type	Kpn type	K. variicola	Klebsiella quasipneumoniae subsp. similipneumoniae								Klebsiella quasipneumoniae subsp. quasipneumoniae								Klebsiella pneumoniae								Klebsiella variicola
		07A044	01A030	DSM30104	GJ1	KPC_142	ATCC700603	HKUOPA4	HKUOPJ4	HKUOPL4	MGH44	193_KOXY	385_ECLO	UCICRE14	FIHV2014	MGH96	18A069	ARLG2711	PO1285	AK_SD_007	21GR13	KP13	1084	CAV1193	HS11286	KCTC2242	KP617	MGH78578	NTUHK2044	BZ19	UCICRE10	MGH40	MGH20	UCI18	BIDMC61	BIDMC88	MGH80
Kqs	KPC_142	99.04	96.52	93.7	93.43	---	98.99	99.01	99.02	99.02	99.08	99.01	98.93	96.56	96.6	96.52	96.53	96.54	96.5	96.23	96.33	93.78	93.77	93.78	93.68	93.76	93.73	93.75	93.77	93.44	93.48	93.44	93.45	93.46	93.41	93.5	93.45
	07A044	---	96.49	93.59	93.45	98.96	99.33	99.09	99.09	99.09	98.94	99.07	99.1	96.58	96.63	96.56	96.52	96.56	96.57	96.36	96.39	93.75	93.71	93.71	93.71	93.75	93.75	93.67	93.7	93.43	93.42	93.36	93.39	93.37	93.37	93.42	93.41
	ATCC700603	99.25	96.45	93.64	93.37	98.86	---	99.05	99.05	99.05	98.81	98.88	98.97	96.49	96.64	96.44	96.41	96.49	96.34	96.23	96.34	93.72	93.74	93.58	93.54	93.58	93.57	93.57	93.76	93.39	93.39	93.34	93.3	93.42	93.34	93.36	93.27
	HKUOPA4	99.16	96.59	93.79	93.49	99.01	99.16	---	100.0	100.0	98.97	99.26	99.1	96.65	96.7	96.61	96.61	96.65	96.61	96.41	96.48	93.87	93.84	93.85	93.84	93.82	93.79	93.8	93.84	93.42	93.46	93.48	93.44	93.48	93.44	93.48	93.5
	HKUOPJ4	99.13	96.58	93.79	93.49	98.99	99.15	100.0	---	100.0	98.98	99.25	99.1	96.65	96.7	96.6	96.59	96.66	96.57	96.37	96.44	93.86	93.82	93.84	93.82	93.82	93.77	93.81	93.83	93.43	93.47	93.49	93.45	93.48	93.44	93.49	93.52
	HKUOPL4	99.16	96.58	93.79	93.49	99.0	99.13	100.0	100.0	---	98.97	99.24	99.11	96.66	96.68	96.6	96.63	96.69	96.62	96.38	96.47	93.82	93.83	93.83	93.82	93.82	93.75	93.77	93.83	93.43	93.47	93.5	93.47	93.49	93.45	93.49	93.51
	MGH44	98.95	96.47	93.62	93.37	98.97	98.89	98.93	98.93	98.93	---	98.89	98.81	96.48	96.57	96.48	96.46	96.47	96.47	96.31	96.37	93.83	93.8	93.71	93.7	93.72	93.74	93.72	93.79	93.33	93.4	93.33	93.33	93.3	93.37	93.33	93.36
	193_KOXY	99.05	96.51	93.8	93.38	98.92	99.03	99.17	99.17	99.17	98.89	---	99.03	96.61	96.59	96.51	96.46	96.57	96.5	96.29	96.4	93.86	93.81	93.79	93.76	93.8	93.77	93.75	93.81	93.38	93.45	93.38	93.39	93.43	93.38	93.41	93.39
	385_ECLO	99.15	96.57	93.72	93.42	98.92	99.12	99.08	99.08	99.08	98.88	99.08	---	96.54	96.68	96.58	96.52	96.53	96.45	96.34	96.35	93.81	93.78	93.72	93.68	93.7	93.75	93.75	93.75	93.42	93.41	93.38	93.43	93.45	93.4	93.43	93.39
Kqq	01A030	96.39	---	93.35	93.12	96.33	96.47	96.39	96.39	96.39	96.35	96.38	96.42	98.95	99.05	99.03	98.91	99.11	99.0	98.51	98.65	93.44	93.42	93.42	93.4	93.37	93.4	93.37	93.39	93.18	93.12	93.09	93.12	93.11	93.13	93.18	93.11
	UCICRE14	96.54	99.02	93.46	93.23	96.47	96.55	96.57	96.57	96.58	96.49	96.55	96.53	---	98.98	99.07	98.94	99.07	99.08	98.59	98.69	93.6	93.57	93.54	93.53	93.54	93.53	93.52	93.52	93.32	93.26	93.24	93.31	93.29	93.23	93.37	93.19
	FIHV2014	96.51	99.1	93.43	93.18	96.39	96.58	96.51	96.51	96.51	96.43	96.48	96.52	98.97	---	99.08	98.87	99.05	98.94	98.43	98.62	93.53	93.5	93.5	93.42	93.44	93.49	93.47	93.49	93.51	93.17	93.16	93.13	93.38	93.15	93.28	93.21
	MGH96	96.43	99.03	93.44	93.22	96.31	96.41	96.38	96.38	96.38	96.31	96.35	96.42	99.02	99.01	---	98.92	99.07	98.99	98.48	98.69	93.53	93.5	93.44	93.42	93.4	93.42	93.43	93.45	93.3	93.22	93.14	93.16	93.4	93.21	93.33	93.17
	18A069	96.46	99.04	93.38	93.15	96.38	96.45	96.46	96.46	96.46	96.41	96.36	96.44	99.06	98.95	99.06	---	98.96	99.05	98.62	98.84	93.5	93.5	93.52	93.43	93.43	93.47	93.48	93.49	93.21	93.2	93.18	93.19	93.14	93.15	93.17	93.23
	ARLG2711	96.53	99.12	93.33	93.2	96.43	96.51	96.54	96.54	96.54	96.44	96.45	96.44	99.05	99.02	99.06	98.87	---	98.99	98.56	98.72	93.54	93.52	93.45	93.45	93.45	93.36	93.42	93.52	93.22	93.2	93.23	93.16	93.25	93.19	93.29	93.19
	PO1285	96.46	98.91	93.42	92.96	96.28	96.23	96.36	96.36	96.36	96.3	96.33	96.26	98.99	98.84	98.92	98.89	98.95	---	98.42	98.69	93.37	93.42	93.36	93.38	93.32	93.27	93.26	93.42	93.17	93.13	93.08	93.09	93.21	93.06	93.02	93.06
	AK_SD_007	96.15	98.33	93.48	93.04	95.94	96.04	96.09	96.09	96.09	96.05	96.07	96.07	98.42	98.26	98.39	98.34	98.37	98.41	---	98.77	93.67	93.67	93.66	93.58	93.62	93.63	93.63	93.69	93.07	93.09	92.98	93.03	93.04	93.05	93.1	93.05
	21GR13	96.25	98.57	93.43	93.45	96.09	96.22	96.2	96.2	96.2	96.2	96.2	96.16	98.56	98.52	98.59	98.63	98.59	98.62	98.73	---	93.55	93.45	93.51	93.43	93.42	93.48	93.52	93.45	93.58	93.42	93.4	93.34	93.61	93.4	93.52	93.39
KPN	DSM30104	93.56	93.37	---	94.26	93.58	93.65	93.67	93.67	93.67	93.58	93.67	93.62	93.44	93.42	93.5	93.34	93.37	93.44	93.63	93.58	98.97	99.05	99.03	99.04	99.05	99.02	99.09	98.97	94.23	94.35	94.18	94.2	94.27	94.23	94.23	94.18
	KP13	93.79	93.56	99.01	94.38	93.74	93.83	93.82	93.82	93.82	93.84	93.83	93.77	93.64	93.53	93.63	93.5	93.64	93.53	93.85	93.66	---	99.01	99.05	99.07	99.09	99.09	99.18	99.03	94.37	94.4	94.35	94.38	94.43	94.32	94.39	94.39
	1084	93.71	93.5	99.08	94.46	93.69	93.77	93.73	93.73	93.73	93.79	93.75	93.74	93.63	93.54	93.59	93.51	93.58	93.53	93.8	93.62	99.05	---	99.06	99.05	99.09	99.14	99.1	99.87	94.39	94.42	94.34	94.43	94.48	94.34	94.39	94.4
	CAV1193	93.8	93.54	99.1	94.39	93.76	93.72	93.79	93.79	93.79	93.72	93.75	93.73	93.65	93.57	93.54	93.61	93.53	93.56	93.86	93.63	99.13	99.07	---	99.28	99.01	99.09	99.19	99.08	94.37	94.42	94.37	94.37	94.39	94.38	94.33	94.32
	HS11286	93.77	93.54	99.12	94.37	93.67	93.71	93.82	93.81	93.81	93.74	93.69	93.72	93.63	93.53	93.59	93.48	93.55	93.58	93.85	93.62	99.14	99.08	99.26	---	99.1	99.09	99.11	99.08	94.43	94.5	94.37	94.47	94.49	94.4	94.44	94.35
	KCTC2242	93.74	93.52	99.16	94.42	93.71	93.68	93.78	93.78	93.78	93.77	93.75	93.68	93.61	93.52	93.52	93.46	93.55	93.48	93.84	93.62	99.1	99.14	99.05	99.13	---	99.12	99.13	99.14	94.33	94.43	94.37	94.34	94.46	94.45	94.41	94.42
	KP617	93.77	93.5	99.08	94.33	93.66	93.7	93.78	93.78	93.78	93.77	93.75	93.7	93.58	93.49	93.52	93.45	93.42	93.48	93.75	93.59	99.06	99.1	99.04	99.04	99.04	---	99.09	99.1	94.35	94.4	94.32	94.37	94.38	94.31	94.32	94.37
	MGH78578	93.65	93.4	99.05	94.36	93.67	93.72	93.74	93.74	93.74	93.7	93.64	93.69	93.51	93.48	93.5	93.43	93.45	93.46	93.73	93.59	99.15	99.01	99.13	99.06	99.02	99.05	---	99.02	94.39	94.43	94.35	94.36	94.38	94.32	94.32	94.34
	NTUHK2044	93.73	93.5	99.05	94.43	93.72	93.8	93.78	93.78	93.78	93.76	93.73	93.71	93.63	93.57	93.56	93.54	93.62	93.56	93.89	93.64	99.09	99.91	99.09	99.06	99.11	99.16	99.1	---	94.34	94.45	94.38	94.42	94.5	94.31	94.43	94.42
KV	GJ1	93.36	93.16	94.23	---	93.23	93.35	93.3	93.3	93.3	93.27	93.23	93.21	93.21	93.12	93.16	93.12	93.2	93.03	93.11	93.47	94.31	94.38	94.32	94.26	94.32	94.24	94.28	94.37	98.94	99.09	98.9	98.88	98.98	99.23	98.89	99.09
	BZ19	93.27	93.2	94.16	98.96	93.22	93.27	93.22	93.22	93.22	93.15	93.24	93.19	93.22	93.44	93.25	93.13	93.22	93.18	93.13	93.54	94.23	94.21	94.18	94.23	94.24	94.23	94.28	94.22	---	99.0	98.89	99.0	98.91	98.97	98.95	98.95
	UCICRE10	93.4	93.25	94.38	99.2	93.34	93.38	93.36	93.36	93.36	93.3	93.4	93.3	93.33	93.21	93.28	93.25	93.27	93.22	93.24	93.54	94.36	94.41	94.33	94.4	94.41	94.36	94.45	94.43	99.08	---	99.0	99.12	99.1	99.14	99.07	99.14
	MGH40	93.36	93.18	94.22	99.02	93.31	93.34	93.36	93.37	93.37	93.29	93.33	93.26	93.3	93.22	93.22	93.2	93.28	93.22	93.16	93.53	94.31	94.32	94.31	94.29	94.32	94.26	94.35	94.32	98.97	99.04	---	99.04	99.02	99.08	99.01	99.03
	MGH20	93.41	93.24	94.27	99.0	93.35	93.33	93.36	93.36	93.36	93.29	93.34	93.36	93.34	93.21	93.27	93.21	93.24	93.2	93.19	93.49	94.35	94.38	94.32	94.38	94.34	94.35	94.35	94.39	99.12	99.14	99.04	---	98.98	99.06	98.99	99.01
	UCI18	93.19	93.12	94.18	98.9	93.2	93.27	93.24	93.24	93.24	93.12	93.26	93.19	93.22	93.25	93.32	93.01	93.17	93.19	93.12	93.58	94.25	94.36	94.21	94.25	94.32	94.24	94.3	94.35	98.83	98.91	98.83	98.77	---	98.93	98.97	98.75
	BIDMC61	93.25	93.12	94.18	99.22	93.16	93.19	93.22	93.22	93.22	93.15	93.22	93.17	93.14	93.07	93.12	93.07	93.14	93.05	93.06	93.38	94.2	94.22	94.26	94.22	94.28	94.15	94.24	94.21	98.91	99.02	98.97	98.92	99.01	---	98.94	99.09
	BIDMC88	93.31	93.17	94.13	98.82	93.24	93.24	93.24	93.24	93.24	93.18	93.24	93.15	93.25	93.19	93.25	93.1	93.22	93.04	93.09	93.52	94.25	94.24	94.18	94.22	94.26	94.19	94.19	94.27	98.87	98.94	98.82	98.8	98.99	98.84	---	98.73
	MGH80	93.26	93.11	94.09	99.12	93.29	93.28	93.37	93.38	93.38	93.17	93.3	93.22	93.14	93.22	93.2	93.14	93.16	93.19	93.09	93.51	94.32	94.33	94.22	94.29	94.37	94.31	94.3	94.36	99.02	99.09	98.95	98.85	98.74	99.13	98.82	---
