# Supplementary material for: Comparative Genomic Analysis of a Clinical Isolate of Klebsiella quasipneumoniae subsp. similipneumoniae, a KPC-2 and OKP-B-6 Beta-Lactamases Producer Harboring Two Drug-Resistance Plasmids from Southeast Brazil
Source: Front Microbiol. 2018 Feb 16;9:220. doi: 10.3389/fmicb.2018.00220 (PMC5820359; doi:10.3389/fmicb.2018.00220)
Supplement: Table S2 (A) — Total clusters of co-orthologous coding sequences generated from comparisons among 36 Klebsiella strains. (B) Clusters of co-orthologous coding sequences of core genes conserved in all 36 genomes. (C) List of “exclusive” genes in the genome of the isolate Kqps142. Comparisons were performed through Proteinortho co-orthologous clustering using BLASTp with an identity/coverage cutoff of >90% and E-values < 10.5. [file Table2.XLSX]

## Sheet: A - Total clusters
Cluster ID	Specie Name	Gene ID	Start	Stop	Length	Strand	Gene Name	Product
1	Klebsiella_pneumoniae_1084	AFQ68025.1	5133415	5134443	1029	-		UDP-N-acetylenolpyruvoylglucosamine reductase
1	Klebsiella_pneumoniae_CAV1193	ALR25105.1	1982444	1983472	1029	-	murB	UDP-N-acetylenolpyruvoylglucosamine reductase
1	Klebsiella_pneumoniae_DSM_30104	EJK88798.1	244	1272	1029	+		UDP-N-acetylenolpyruvoylglucosamine reductase
1	Klebsiella_pneumoniae_HS11286	AEW58889.1	217993	219021	1029	+		UDP-N-acetylmuramate dehydrogenase
1	Klebsiella_pneumoniae_KCTC_2242	AEK00817.1	5215096	5216124	1029	+	murB	UDP-N-acetylenolpyruvoylglucosamine reductase
1	Klebsiella_pneumoniae_Kp13	AHE46950.1	5058909	5059937	1029	-	murB	UDP-N-acetylenolpyruvoylglucosamine reductase
1	Klebsiella_pneumoniae_KP617	ALH86408.1	3389166	3390194	1029	-	murB	UDP-N-acetylenolpyruvoylglucosamine reductase
1	Klebsiella_pneumoniae_MGH_78578	ABR79713.1	4760716	4761744	1029	+	murB	UDP-N-acetylenolpyruvoylglucosamine reductase
1	Klebsiella_pneumoniae_NTUH-K2044	BAH61114.1	217887	218915	1029	+	murB	UDP-N-acetylenolpyruvoylglucosamine reductase
1	Klebsiella_quasipneumoniae_01A030	CDQ14850.1	234	1262	1029	+	murB	UDP-N-acetylenolpyruvoylglucosamine reductase, FAD-binding
1	Klebsiella_quasipneumoniae_18A069	CDN03247.1	196	1224	1029	+	murB	UDP-N-acetylenolpyruvoylglucosamine reductase,FAD-binding
1	Klebsiella_quasipneumoniae_21_GR_13	OCU16691.1	373	1401	1029	+		UDP-N-acetylenolpyruvoylglucosamine reductase
1	Klebsiella_quasipneumoniae_AK_SD_007	OVY33754.1	1402	2364	963	+		biotin--[acetyl-CoA-carboxylase] synthetase
1	Klebsiella_quasipneumoniae_ARLG-2711	OVQ90161.1	470	1498	1029	+		UDP-N-acetylenolpyruvoylglucosamine reductase
1	Klebsiella_quasipneumoniae_FI_HV_2014	KNG95758.1	686	1714	1029	+	murB	UDP-N-acetylenolpyruvoylglucosamine reductase
1	Klebsiella_quasipneumoniae_MGH96	KMH21453.1	201963	202991	1029	+		UDP-N-acetylenolpyruvoylglucosamine reductase
1	Klebsiella_quasipneumoniae_PO1285	OVU94050.1	84	341	258	-		hypothetical protein
1	Klebsiella_quasipneumoniae_UCICRE14	ESL72150.1	4494756	4495784	1029	+		UDP-N-acetylenolpyruvoylglucosamine reductase
1	Klebsiella_similipneumoniae_07A044	CDN08107.1	254	1282	1029	+	murB	UDP-N-acetylenolpyruvoylglucosamine reductase,FAD-binding
1	Klebsiella_similipneumoniae_193_KOXY	WP_017901455.1	2483	3511	1029	-		UDP-N-acetylenolpyruvoylglucosamine reductase
1	Klebsiella_similipneumoniae_385_ECLO	WP_049116879.1	2497	3525	1029	-		UDP-N-acetylenolpyruvoylglucosamine reductase
1	Klebsiella_similipneumoniae_ATCC_700603	AMR13866.1	4013408	4014436	1029	+		UDP-N-acetylenolpyruvoylglucosamine reductase
1	Klebsiella_similipneumoniae_HKUOPA4	ASR23207.1	4340299	4341327	1029	+	murB	UDP-N-acetylenolpyruvoylglucosamine reductase
1	Klebsiella_similipneumoniae_HKUOPJ4	ASR24100.1	550	1578	1029	+	murB	UDP-N-acetylenolpyruvoylglucosamine reductase
1	Klebsiella_similipneumoniae_HKUOPL4	ASR31601.1	3029150	3030178	1029	+	murB	UDP-N-acetylenolpyruvoylglucosamine reductase
1	Klebsiella_similipneumoniae_KPC142	KPC142_05024	4966639	4967667	1029	-		UDP-N-acetylenolpyruvoylglucosamine reductase
1	Klebsiella_similipneumoniae_MGH_44	ESM61921.1	3527933	3528961	1029	+		UDP-N-acetylenolpyruvoylglucosamine reductase
1	Klebsiella_variicola_BIDMC_61	KDH19229.1	378	1406	1029	+		UDP-N-acetylenolpyruvoylglucosamine reductase
1	Klebsiella_variicola_BIDMC88	KMI05645.1	5557278	5558306	1029	+		UDP-N-acetylenolpyruvoylglucosamine reductase
1	Klebsiella_variicola_BZ19	KFJ96382.1	3000	4028	1029	-	murB	UDP-N-acetylenolpyruvoylglucosamine reductase
1	Klebsiella_variicola_GJ1	AQL13905.1	216826	217854	1029	+		UDP-N-acetylenolpyruvoylglucosamine reductase
1	Klebsiella_variicola_MGH_20	ESN30937.1	38352	39380	1029	-		UDP-N-acetylenolpyruvoylglucosamine reductase
1	Klebsiella_variicola_MGH_40	ESM67271.1	1469065	1470093	1029	+		UDP-N-acetylenolpyruvoylglucosamine reductase
1	Klebsiella_variicola_MGH_80	KDL97833.1	3400	4428	1029	+		UDP-N-acetylenolpyruvoylglucosamine reductase
1	Klebsiella_variicola_UCI_18	EWD69085.1	3323	4351	1029	+		UDP-N-acetylenolpyruvoylglucosamine reductase
1	Klebsiella_variicola_UCICRE10	ESL93101.1	199244	200272	1029	+		UDP-N-acetylenolpyruvoylglucosamine reductase
2	Klebsiella_pneumoniae_1084	AFQ68024.1	5132456	5133418	963	-		Biotin-protein ligase
2	Klebsiella_pneumoniae_CAV1193	ALR25104.1	1981485	1982447	963	-		biotin--[acetyl-CoA-carboxylase] synthetase
2	Klebsiella_pneumoniae_DSM_30104	EJK88799.1	1269	2231	963	+		biotin--[acetyl-CoA-carboxylase] ligase
2	Klebsiella_pneumoniae_HS11286	AEW58890.1	219018	219980	963	+		biotin--protein ligase
2	Klebsiella_pneumoniae_KCTC_2242	AEK00818.1	5216121	5217083	963	+		bifunctional biotin--[acetyl-CoA-carboxylase] synthetase/biotin operon repressor
2	Klebsiella_pneumoniae_Kp13	AHE46949.1	5057950	5058912	963	-	birA	Bifunctional protein birA
2	Klebsiella_pneumoniae_KP617	ALH86407.1	3388207	3389169	963	-		biotin--[acetyl-CoA-carboxylase] synthetase
2	Klebsiella_pneumoniae_MGH_78578	ABR79714.1	4761741	4762703	963	+	birA	biotin--protein ligase
2	Klebsiella_pneumoniae_NTUH-K2044	BAH61115.1	218912	219874	963	+	birA	biotin--protein ligase
2	Klebsiella_quasipneumoniae_01A030	CDQ14851.1	1259	2221	963	+	birA	bifunctional biotin-(acetylCoA carboxylase) holoenzyme synthetase and DNA-binding transcriptional repressor, bio-5'-AMP-binding
2	Klebsiella_quasipneumoniae_18A069	CDN03248.1	1221	2183	963	+	birA	bifunctional biotin-(acetylCoA carboxylase) holoenzyme synthetase and DNA-binding transcriptional repressor, bio-5'-AMP-binding
2	Klebsiella_quasipneumoniae_21_GR_13	OCU16692.1	1398	2360	963	+		biotin--[acetyl-CoA-carboxylase] synthetase
2	Klebsiella_quasipneumoniae_ARLG-2711	OVQ90162.1	1495	2457	963	+		bifunctional biotin--[acetyl-CoA-carboxylase] synthetase/biotin operon repressor
2	Klebsiella_quasipneumoniae_FI_HV_2014	KNG95759.1	1711	2673	963	+		biotin--[acetyl-CoA-carboxylase] synthetase
2	Klebsiella_quasipneumoniae_MGH96	KMH21454.1	202988	203950	963	+		bifunctional ligase/repressor BirA
2	Klebsiella_quasipneumoniae_UCICRE14	ESL72151.1	4495781	4496743	963	+		BirA protein
2	Klebsiella_similipneumoniae_07A044	CDN08108.1	1279	2241	963	+	birA	bifunctional biotin-(acetylCoA carboxylase) holoenzyme synthetase and DNA-binding transcriptional repressor, bio-5'-AMP-binding
2	Klebsiella_similipneumoniae_193_KOXY	WP_004206834.1	1538	2500	963	-		bifunctional biotin--[acetyl-CoA-carboxylase] synthetase/biotin operon repressor
2	Klebsiella_similipneumoniae_385_ECLO	WP_004206834.1	1538	2500	963	-		bifunctional biotin--[acetyl-CoA-carboxylase] synthetase/biotin operon repressor
2	Klebsiella_similipneumoniae_ATCC_700603	AMR13867.1	4014433	4015395	963	+		biotin--[acetyl-CoA-carboxylase] synthetase
2	Klebsiella_similipneumoniae_HKUOPA4	ASR23208.1	4341324	4342286	963	+		biotin--[acetyl-CoA-carboxylase] synthetase
2	Klebsiella_similipneumoniae_HKUOPJ4	ASR24101.1	1575	2537	963	+		biotin--[acetyl-CoA-carboxylase] synthetase
2	Klebsiella_similipneumoniae_HKUOPL4	ASR31602.1	3030175	3031137	963	+		biotin--[acetyl-CoA-carboxylase] synthetase
2	Klebsiella_similipneumoniae_KPC142	KPC142_05572	4965680	4966642	963	-	birA	Bifunctional protein BirA
2	Klebsiella_similipneumoniae_MGH_44	ESM61922.1	3528958	3529920	963	+		BirA protein
2	Klebsiella_variicola_BIDMC_61	KDH19230.1	1403	2365	963	+		BirA protein
2	Klebsiella_variicola_BIDMC88	KMI05646.1	5558303	5559265	963	+		bifunctional ligase/repressor BirA
2	Klebsiella_variicola_BZ19	KFJ96381.1	2041	3003	963	-		biotin--[acetyl-CoA-carboxylase] synthetase
2	Klebsiella_variicola_GJ1	AQL13906.1	217851	218813	963	+		biotin--[acetyl-CoA-carboxylase] synthetase
2	Klebsiella_variicola_MGH_20	ESN30936.1	37393	38355	963	-		BirA protein
2	Klebsiella_variicola_MGH_40	ESM67272.1	1470090	1471052	963	+		BirA protein
2	Klebsiella_variicola_MGH_80	KDL97834.1	4425	5387	963	+		BirA protein
2	Klebsiella_variicola_UCI_18	EWD69086.1	4348	5310	963	+		BirA protein
2	Klebsiella_variicola_UCICRE10	ESL93102.1	200269	201231	963	+		BirA protein
3	Klebsiella_pneumoniae_1084	AFQ68016.1	5125407	5125772	366	-		LSU ribosomal protein L7/L12 (P1/P2)
3	Klebsiella_pneumoniae_CAV1193	ALR25096.1	1974436	1974801	366	-	rplL	50S ribosomal protein L7/L12
3	Klebsiella_pneumoniae_DSM_30104	EJK88809.1	8915	9280	366	+		50S ribosomal protein L7/L12
3	Klebsiella_pneumoniae_HS11286	AEW58898.1	226664	227029	366	+		50S ribosomal subunit protein L7/L12
3	Klebsiella_pneumoniae_KCTC_2242	AEK00826.1	5223767	5224132	366	+		50S ribosomal subunit protein L7/L12
3	Klebsiella_pneumoniae_Kp13	AHE46940.1	5050901	5051266	366	-	rplL	50S ribosomal protein L7/L12
3	Klebsiella_pneumoniae_KP617	ALH86399.1	3381158	3381523	366	-	rplL	50S ribosomal protein L7/L12
3	Klebsiella_pneumoniae_MGH_78578	ABR79723.1	4769387	4769752	366	+	rplL	50S ribosomal protein L7/L12
3	Klebsiella_pneumoniae_NTUH-K2044	BAH61123.1	226558	226923	366	+	rplL	50S ribosomal protein L7/L12
3	Klebsiella_quasipneumoniae_01A030	CDQ16503.1	3509	3874	366	+	rplL	50S ribosomal protein L7/L12
3	Klebsiella_quasipneumoniae_18A069	CDN03257.1	4489	4854	366	+	rplL	50S ribosomal subunit protein L7/L12
3	Klebsiella_quasipneumoniae_21_GR_13	OCU20881.1	30478	30843	366	-		50S ribosomal protein L7/L12
3	Klebsiella_quasipneumoniae_AK_SD_007	OVY35601.1	3535	3900	366	+		50S ribosomal protein L7/L12
3	Klebsiella_quasipneumoniae_ARLG-2711	OVQ91556.1	3534	3899	366	+		50S ribosomal protein L7/L12
3	Klebsiella_quasipneumoniae_FI_HV_2014	KNG97011.1	30563	30928	366	-	rplL	50S ribosomal protein L7/L12
3	Klebsiella_quasipneumoniae_MGH96	KMH21462.1	210513	210878	366	+		50S ribosomal protein L7/L12
3	Klebsiella_quasipneumoniae_PO1285	OVU98669.1	3535	3900	366	+		50S ribosomal protein L7/L12
3	Klebsiella_quasipneumoniae_UCICRE14	ESL72159.1	4503306	4503671	366	+		50S ribosomal protein L7/L12
3	Klebsiella_similipneumoniae_07A044	CDN08116.1	8803	9168	366	+	rplL	50S ribosomal subunit protein L7/L12
3	Klebsiella_similipneumoniae_193_KOXY	WP_002884142.1	30337	30702	366	-		50S ribosomal protein L7/L12
3	Klebsiella_similipneumoniae_385_ECLO	WP_002884142.1	30337	30702	366	-		50S ribosomal protein L7/L12
3	Klebsiella_similipneumoniae_ATCC_700603	AMR13874.1	4021958	4022323	366	+		50S ribosomal protein L7/L12
3	Klebsiella_similipneumoniae_HKUOPA4	ASR23215.1	4348849	4349214	366	+	rplL	50S ribosomal protein L7/L12
3	Klebsiella_similipneumoniae_HKUOPJ4	ASR24108.1	9100	9465	366	+	rplL	50S ribosomal protein L7/L12
3	Klebsiella_similipneumoniae_HKUOPL4	ASR31609.1	3037700	3038065	366	+	rplL	50S ribosomal protein L7/L12
3	Klebsiella_similipneumoniae_KPC142	KPC142_04830	4958752	4959117	366	-	rplL	50S ribosomal protein L7/L12
3	Klebsiella_similipneumoniae_MGH_44	ESM61930.1	3536483	3536848	366	+		50S ribosomal protein L7/L12
3	Klebsiella_variicola_BIDMC_61	KDH19238.1	9042	9407	366	+		50S ribosomal protein L7/L12
3	Klebsiella_variicola_BIDMC88	KMI05654.1	5565942	5566307	366	+		50S ribosomal protein L7/L12
3	Klebsiella_variicola_BZ19	KFJ97858.1	30355	30720	366	-	rplL	50S ribosomal protein L7/L12
3	Klebsiella_variicola_GJ1	AQL13914.1	225490	225855	366	+		50S ribosomal protein L7/L12
3	Klebsiella_variicola_MGH_20	ESN30928.1	30352	30717	366	-		50S ribosomal protein L7/L12
3	Klebsiella_variicola_MGH_40	ESM67280.1	1477729	1478094	366	+		50S ribosomal protein L7/L12
3	Klebsiella_variicola_MGH_80	KDL97842.1	12064	12429	366	+		50S ribosomal protein L7/L12
3	Klebsiella_variicola_UCI_18	EWD69094.1	11988	12353	366	+		50S ribosomal protein L7/L12
3	Klebsiella_variicola_UCICRE10	ESL93110.1	207907	208272	366	+		50S ribosomal protein L7/L12
4	Klebsiella_pneumoniae_1084	AFQ68014.1	5116754	5120977	4224	-		DNA-directed RNA polymerase beta' subunit
4	Klebsiella_pneumoniae_CAV1193	ALR25094.1	1965783	1970006	4224	-		DNA-directed RNA polymerase subunit beta'
4	Klebsiella_pneumoniae_DSM_30104	EJK88812.1	13710	17933	4224	+		DNA-directed RNA polymerase, beta' subunit
4	Klebsiella_pneumoniae_HS11286	AEW58900.1	231459	235682	4224	+		DNA-directed RNA polymerase subunit beta'
4	Klebsiella_pneumoniae_KCTC_2242	AEK00828.1	5228556	5232779	4224	+		DNA-directed RNA polymerase subunit beta'
4	Klebsiella_pneumoniae_Kp13	AHE46938.1	5042248	5046471	4224	-	rpoC	DNA-directed RNA polymerase subunit beta'
4	Klebsiella_pneumoniae_KP617	ALH86397.1	3372505	3376728	4224	-		DNA-directed RNA polymerase subunit beta'
4	Klebsiella_pneumoniae_MGH_78578	ABR79725.1	4774182	4778405	4224	+	rpoC	DNA-directed RNA polymerase beta' subunit
4	Klebsiella_pneumoniae_NTUH-K2044	BAH61125.1	231353	235576	4224	+	rpoC	DNA-directed RNA polymerase beta' subunit
4	Klebsiella_quasipneumoniae_01A030	CDQ16505.1	8304	12527	4224	+	rpoC	DNA-directed RNA polymerase beta' chain (Transcriptase beta' chain) (RNA polymerase beta' subunit)
4	Klebsiella_quasipneumoniae_18A069	CDN03259.1	9284	13507	4224	+	rpoC	RNA polymerase, beta prime subunit
4	Klebsiella_quasipneumoniae_21_GR_13	OCU20879.1	21825	26048	4224	-		DNA-directed RNA polymerase subunit beta'
4	Klebsiella_quasipneumoniae_AK_SD_007	OVY35626.1	8351	12553	4203	+		DNA-directed RNA polymerase subunit beta'
4	Klebsiella_quasipneumoniae_ARLG-2711	OVQ91558.1	8329	12552	4224	+		DNA-directed RNA polymerase subunit beta'
4	Klebsiella_quasipneumoniae_FI_HV_2014	KNG97009.1	21910	26133	4224	-		DNA-directed RNA polymerase subunit beta'
4	Klebsiella_quasipneumoniae_MGH96	KMH21464.1	215308	219531	4224	+		DNA-directed RNA polymerase subunit beta'
4	Klebsiella_quasipneumoniae_PO1285	OVU98695.1	8351	12553	4203	+		DNA-directed RNA polymerase subunit beta'
4	Klebsiella_quasipneumoniae_UCICRE14	ESL72161.1	4508101	4512324	4224	+		DNA-directed RNA polymerase subunit beta'
4	Klebsiella_similipneumoniae_07A044	CDN08118.1	13598	17821	4224	+	rpoC	RNA polymerase, beta prime subunit
4	Klebsiella_similipneumoniae_193_KOXY	WP_004206757.1	21684	25907	4224	-		DNA-directed RNA polymerase subunit beta'
4	Klebsiella_similipneumoniae_385_ECLO	WP_004206757.1	21684	25907	4224	-		DNA-directed RNA polymerase subunit beta'
4	Klebsiella_similipneumoniae_ATCC_700603	AMR13876.1	4026753	4030976	4224	+		DNA-directed RNA polymerase subunit beta'
4	Klebsiella_similipneumoniae_HKUOPA4	ASR23217.1	4353644	4357867	4224	+		DNA-directed RNA polymerase subunit beta'
4	Klebsiella_similipneumoniae_HKUOPJ4	ASR24110.1	13895	18118	4224	+		DNA-directed RNA polymerase subunit beta'
4	Klebsiella_similipneumoniae_HKUOPL4	ASR31611.1	3042495	3046718	4224	+		DNA-directed RNA polymerase subunit beta'
4	Klebsiella_similipneumoniae_KPC142	KPC142_04828	4950099	4954322	4224	-	rpoC	DNA-directed RNA polymerase subunit beta'
4	Klebsiella_similipneumoniae_MGH_44	ESM61932.1	3541278	3545501	4224	+		DNA-directed RNA polymerase subunit beta'
4	Klebsiella_variicola_BIDMC_61	KDH19240.1	13837	18060	4224	+		DNA-directed RNA polymerase subunit beta'
4	Klebsiella_variicola_BIDMC88	KMI05656.1	5570737	5574960	4224	+		DNA-directed RNA polymerase subunit beta'
4	Klebsiella_variicola_BZ19	KFJ97856.1	21702	25925	4224	-		DNA-directed RNA polymerase subunit beta'
4	Klebsiella_variicola_GJ1	AQL13916.1	230285	234508	4224	+		DNA-directed RNA polymerase subunit beta'
4	Klebsiella_variicola_MGH_20	ESN30926.1	21699	25922	4224	-		DNA-directed RNA polymerase subunit beta'
4	Klebsiella_variicola_MGH_40	ESM67282.1	1482524	1486747	4224	+		DNA-directed RNA polymerase subunit beta'
4	Klebsiella_variicola_MGH_80	KDL97844.1	16859	21082	4224	+		DNA-directed RNA polymerase subunit beta'
4	Klebsiella_variicola_UCI_18	EWD69096.1	16783	21006	4224	+		DNA-directed RNA polymerase subunit beta'
4	Klebsiella_variicola_UCICRE10	ESL93112.1	212702	216925	4224	+		DNA-directed RNA polymerase subunit beta'
5	Klebsiella_pneumoniae_1084	AFQ68013.1	5115014	5116354	1341	-		C4-dicarboxylate transporter DcuB
5	Klebsiella_pneumoniae_CAV1193	ALR25093.1	1964042	1965382	1341	-		C4-dicarboxylate transporter
5	Klebsiella_pneumoniae_DSM_30104	EJK88813.1	18247	19674	1428	+		anaerobic C4-dicarboxylate transporter DcuB
5	Klebsiella_pneumoniae_HS11286	AEW58901.1	236083	237423	1341	+		anaerobic C4-dicarboxylate transporter
5	Klebsiella_pneumoniae_KCTC_2242	AEK00829.1	5233180	5234520	1341	+		anaerobic C4-dicarboxylate transporter
5	Klebsiella_pneumoniae_Kp13	AHE46937.1	5040507	5041847	1341	-	dcuB	Anaerobic C4-dicarboxylate transporter dcuB
5	Klebsiella_pneumoniae_KP617	ALH86396.1	3370764	3372104	1341	-		C4-dicarboxylate transporter
5	Klebsiella_pneumoniae_MGH_78578	ABR79726.1	4778806	4780146	1341	+	dcuB	anaerobic C4-dicarboxylate transporter
5	Klebsiella_pneumoniae_NTUH-K2044	BAH61126.1	235977	237317	1341	+	dcuB	anaerobic C4-dicarboxylate transporter
5	Klebsiella_quasipneumoniae_01A030	CDQ16506.1	12925	14265	1341	+	dcuB	C4-dicarboxylate antiporter
5	Klebsiella_quasipneumoniae_18A069	CDN03260.1	13905	15245	1341	+	dcuB	C4-dicarboxylate antiporter
5	Klebsiella_quasipneumoniae_21_GR_13	OCU20878.1	20087	21427	1341	-		anaerobic C4-dicarboxylate transporter
5	Klebsiella_quasipneumoniae_AK_SD_007	OVY35603.1	12951	14291	1341	+		anaerobic C4-dicarboxylate transporter
5	Klebsiella_quasipneumoniae_ARLG-2711	OVQ91559.1	12951	14291	1341	+		anaerobic C4-dicarboxylate transporter
5	Klebsiella_quasipneumoniae_FI_HV_2014	KNG97008.1	20172	21512	1341	-		C4-dicarboxylate transporter
5	Klebsiella_quasipneumoniae_MGH96	KMH21465.1	219929	221269	1341	+		anaerobic C4-dicarboxylate transporter DcuB
5	Klebsiella_quasipneumoniae_PO1285	OVU98671.1	12951	14291	1341	+		anaerobic C4-dicarboxylate transporter
5	Klebsiella_quasipneumoniae_UCICRE14	ESL72162.1	4512722	4514062	1341	+		anaerobic C4-dicarboxylate transporter dcuB
5	Klebsiella_similipneumoniae_07A044	CDN08119.1	18221	19561	1341	+	dcuB	C4-dicarboxylate antiporter
5	Klebsiella_similipneumoniae_193_KOXY	WP_008808003.1	19930	21270	1341	-		anaerobic C4-dicarboxylate transporter
5	Klebsiella_similipneumoniae_385_ECLO	WP_049116761.1	19944	21284	1341	-		anaerobic C4-dicarboxylate transporter
5	Klebsiella_similipneumoniae_ATCC_700603	AMR13877.1	4031376	4032716	1341	+		anaerobic C4-dicarboxylate transporter
5	Klebsiella_similipneumoniae_HKUOPA4	ASR23218.1	4358267	4359607	1341	+		C4-dicarboxylate transporter
5	Klebsiella_similipneumoniae_HKUOPJ4	ASR24111.1	18518	19858	1341	+		C4-dicarboxylate transporter
5	Klebsiella_similipneumoniae_HKUOPL4	ASR31612.1	3047118	3048458	1341	+		C4-dicarboxylate transporter
5	Klebsiella_similipneumoniae_KPC142	KPC142_04827	4948359	4949699	1341	-	dcuB	Anaerobic C4-dicarboxylate transporter DcuB
5	Klebsiella_similipneumoniae_MGH_44	ESM61933.1	3545901	3547241	1341	+		anaerobic C4-dicarboxylate transporter dcuB
5	Klebsiella_variicola_BIDMC_61	KDH19241.1	18461	19801	1341	+		anaerobic C4-dicarboxylate transporter dcuB
5	Klebsiella_variicola_BIDMC88	KMI05657.1	5575361	5576701	1341	+		anaerobic C4-dicarboxylate transporter DcuB
5	Klebsiella_variicola_BZ19	KFJ97855.1	19960	21300	1341	-		C4-dicarboxylate transporter
5	Klebsiella_variicola_GJ1	AQL13917.1	234909	236249	1341	+		anaerobic C4-dicarboxylate transporter
5	Klebsiella_variicola_MGH_20	ESN30925.1	19958	21298	1341	-		anaerobic C4-dicarboxylate transporter dcuB
5	Klebsiella_variicola_MGH_40	ESM67283.1	1487148	1488488	1341	+		anaerobic C4-dicarboxylate transporter dcuB
5	Klebsiella_variicola_MGH_80	KDL97845.1	21483	22823	1341	+		anaerobic C4-dicarboxylate transporter dcuB
5	Klebsiella_variicola_UCI_18	EWD69097.1	21407	22747	1341	+		anaerobic C4-dicarboxylate transporter dcuB
5	Klebsiella_variicola_UCICRE10	ESL93113.1	217326	218666	1341	+		anaerobic C4-dicarboxylate transporter dcuB
6	Klebsiella_pneumoniae_1084	AFQ68010.1	5112642	5114174	1533	+		diguanylate cyclase/phosphodiesterase
6	Klebsiella_pneumoniae_CAV1193	ALR25090.1	1961668	1963200	1533	+		diguanylate cyclase
6	Klebsiella_pneumoniae_DSM_30104	EJK88816.1	20515	22047	1533	-		diguanylate cyclase domain protein
6	Klebsiella_pneumoniae_HS11286	AEW58904.1	238264	239796	1533	-		hypothetical protein
6	Klebsiella_pneumoniae_KCTC_2242	AEK00832.1	5235361	5236893	1533	-		hypothetical protein
6	Klebsiella_pneumoniae_Kp13	AHE46934.1	5038133	5039665	1533	+		Diguanylate cyclase domain-containing protein
6	Klebsiella_pneumoniae_KP617	ALH86393.1	3368390	3369922	1533	+		diguanylate cyclase
6	Klebsiella_pneumoniae_MGH_78578	ABR79729.1	4780988	4782520	1533	-		hypothetical protein
6	Klebsiella_pneumoniae_NTUH-K2044	BAH61129.1	238159	239691	1533	-		hypothetical protein
6	Klebsiella_quasipneumoniae_01A030	CDQ16509.1	15108	16640	1533	-		Diguanylate cyclase domain protein
6	Klebsiella_quasipneumoniae_18A069	CDN03263.1	16088	17620	1533	-		Diguanylate cyclase domain protein
6	Klebsiella_quasipneumoniae_21_GR_13	OCU20875.1	17712	19244	1533	+		diguanylate cyclase
6	Klebsiella_quasipneumoniae_AK_SD_007	OVY35627.1	15134	16603	1470	-		diguanylate cyclase
6	Klebsiella_quasipneumoniae_ARLG-2711	OVQ91583.1	15134	16603	1470	-		diguanylate cyclase
6	Klebsiella_quasipneumoniae_FI_HV_2014	KNG97005.1	17797	19329	1533	+		diguanylate cyclase
6	Klebsiella_quasipneumoniae_MGH96	KMH21468.1	222113	223645	1533	-		diguanylate cyclase
6	Klebsiella_quasipneumoniae_PO1285	OVU98696.1	15134	16603	1470	-		diguanylate cyclase
6	Klebsiella_quasipneumoniae_UCICRE14	ESL72165.1	4514905	4516437	1533	-		diguanylate cyclase
6	Klebsiella_similipneumoniae_07A044	CDN08122.1	20404	21936	1533	-		Diguanylate cyclase domain protein
6	Klebsiella_similipneumoniae_193_KOXY	WP_004206753.1	17555	19087	1533	+		sensor domain-containing diguanylate cyclase
6	Klebsiella_similipneumoniae_385_ECLO	WP_049116759.1	17569	19101	1533	+		sensor domain-containing diguanylate cyclase
6	Klebsiella_similipneumoniae_ATCC_700603	AMR13880.1	4033559	4035091	1533	-		diguanylate cyclase
6	Klebsiella_similipneumoniae_HKUOPA4	ASR23221.1	4360450	4361982	1533	-		diguanylate cyclase
6	Klebsiella_similipneumoniae_HKUOPJ4	ASR24114.1	20701	22233	1533	-		diguanylate cyclase
6	Klebsiella_similipneumoniae_HKUOPL4	ASR31615.1	3049301	3050833	1533	-		diguanylate cyclase
6	Klebsiella_similipneumoniae_KPC142	KPC142_05538	4945984	4947516	1533	+		Diguanylate cyclase domain-containing protein
6	Klebsiella_similipneumoniae_MGH_44	ESM61936.1	3548084	3549616	1533	-		diguanylate cyclase
6	Klebsiella_variicola_BIDMC_61	KDH19244.1	20643	22175	1533	-		hypothetical protein
6	Klebsiella_variicola_BIDMC88	KMI05660.1	5577543	5579075	1533	-		diguanylate cyclase
6	Klebsiella_variicola_BZ19	KFJ97852.1	17586	19118	1533	+		diguanylate cyclase
6	Klebsiella_variicola_GJ1	AQL13920.1	237091	238623	1533	-		diguanylate cyclase
6	Klebsiella_variicola_MGH_20	ESN30922.1	17584	19116	1533	+		diguanylate cyclase
6	Klebsiella_variicola_MGH_40	ESM67286.1	1489330	1490862	1533	-		diguanylate cyclase
6	Klebsiella_variicola_MGH_80	KDL97848.1	23665	25197	1533	-		hypothetical protein
6	Klebsiella_variicola_UCI_18	EWD69100.1	23589	25121	1533	-		diguanylate cyclase
6	Klebsiella_variicola_UCICRE10	ESL93116.1	219508	221040	1533	-		diguanylate cyclase
7	Klebsiella_pneumoniae_1084	AFQ68008.1	5111192	5112325	1134	+		Thiazole biosynthesis protein ThiH
7	Klebsiella_pneumoniae_CAV1193	ALR25089.1	1960218	1961351	1134	+	thiH	thiamine biosynthesis protein ThiH
7	Klebsiella_pneumoniae_DSM_30104	EJK88817.1	22364	23497	1134	-		thiazole biosynthesis protein ThiH
7	Klebsiella_pneumoniae_HS11286	AEW58906.1	240113	241246	1134	-		thiazole biosynthesis protein ThiH
7	Klebsiella_pneumoniae_KCTC_2242	AEK00833.1	5237210	5238343	1134	-	thiH	thiamine biosynthesis protein ThiH
7	Klebsiella_pneumoniae_Kp13	AHE46932.1	5036683	5037816	1134	+	thiH	2-iminoacetate synthase
7	Klebsiella_pneumoniae_KP617	ALH86392.1	3366940	3368073	1134	+	thiH	thiamine biosynthesis protein ThiH
7	Klebsiella_pneumoniae_MGH_78578	ABR79730.1	4782837	4783970	1134	-	thiH	thiamine biosynthesis protein ThiH
7	Klebsiella_pneumoniae_NTUH-K2044	BAH61131.1	240008	241141	1134	-	thiH	thiamin biosynthesis ThiGH complex subunit for thiazole moiety
7	Klebsiella_quasipneumoniae_01A030	CDQ16510.1	16957	18090	1134	-	thiH	thiamin biosynthesis ThiGH complex subunit
7	Klebsiella_quasipneumoniae_18A069	CDN03264.1	17937	19070	1134	-	thiH	thiamin biosynthesis ThiGH complex subunit
7	Klebsiella_quasipneumoniae_21_GR_13	OCU20873.1	16262	17395	1134	+		thiamine biosynthesis protein ThiH
7	Klebsiella_quasipneumoniae_AK_SD_007	OVY35606.1	16983	18116	1134	-		2-iminoacetate synthase ThiH
7	Klebsiella_quasipneumoniae_ARLG-2711	OVQ91562.1	16983	18116	1134	-		2-iminoacetate synthase ThiH
7	Klebsiella_quasipneumoniae_FI_HV_2014	KNG97004.1	16347	17480	1134	+	thiH	thiamine biosynthesis protein ThiH
7	Klebsiella_quasipneumoniae_MGH96	KMH21469.1	223962	225095	1134	-		2-iminoacetate synthase
7	Klebsiella_quasipneumoniae_PO1285	OVU98674.1	16983	18116	1134	-		2-iminoacetate synthase ThiH
7	Klebsiella_quasipneumoniae_UCICRE14	ESL72166.1	4516754	4517887	1134	-		2-iminoacetate synthase
7	Klebsiella_similipneumoniae_07A044	CDN08123.1	22253	23386	1134	-	thiH	thiamin biosynthesis ThiGH complex subunit
7	Klebsiella_similipneumoniae_193_KOXY	WP_049093830.1	16105	17238	1134	+		thiamine biosynthesis protein ThiH
7	Klebsiella_similipneumoniae_385_ECLO	WP_004206752.1	16119	17252	1134	+		2-iminoacetate synthase ThiH
7	Klebsiella_similipneumoniae_ATCC_700603	AMR13882.1	4035408	4036541	1134	-		thiamine biosynthesis protein ThiH
7	Klebsiella_similipneumoniae_HKUOPA4	ASR23222.1	4362299	4363432	1134	-	thiH	thiamine biosynthesis protein ThiH
7	Klebsiella_similipneumoniae_HKUOPJ4	ASR24115.1	22550	23683	1134	-	thiH	thiamine biosynthesis protein ThiH
7	Klebsiella_similipneumoniae_HKUOPL4	ASR31616.1	3051150	3052283	1134	-	thiH	thiamine biosynthesis protein ThiH
7	Klebsiella_similipneumoniae_KPC142	KPC142_04823	4944534	4945667	1134	+	thiH	2-iminoacetate synthase
7	Klebsiella_similipneumoniae_MGH_44	ESM61937.1	3549933	3551066	1134	-		2-iminoacetate synthase
7	Klebsiella_variicola_BIDMC_61	KDH19245.1	22491	23624	1134	-		2-iminoacetate synthase
7	Klebsiella_variicola_BIDMC88	KMI05661.1	5579391	5580524	1134	-		2-iminoacetate synthase
7	Klebsiella_variicola_BZ19	KFJ97851.1	16137	17270	1134	+	thiH	thiamine biosynthesis protein ThiH
7	Klebsiella_variicola_GJ1	AQL13921.1	238939	240072	1134	-		thiamine biosynthesis protein ThiH
7	Klebsiella_variicola_MGH_20	ESN30921.1	16135	17268	1134	+		2-iminoacetate synthase
7	Klebsiella_variicola_MGH_40	ESM67287.1	1491178	1492311	1134	-		2-iminoacetate synthase
7	Klebsiella_variicola_MGH_80	KDL97849.1	25513	26646	1134	-		2-iminoacetate synthase
7	Klebsiella_variicola_UCI_18	EWD69101.1	25437	26570	1134	-		2-iminoacetate synthase
7	Klebsiella_variicola_UCICRE10	ESL93117.1	221356	222489	1134	-		2-iminoacetate synthase
8	Klebsiella_pneumoniae_1084	AFQ68003.1	5106961	5108856	1896	+		Thiamin biosynthesis protein ThiC
8	Klebsiella_pneumoniae_CAV1193	ALR25084.1	1955987	1957882	1896	+		thiamine biosynthesis protein ThiC
8	Klebsiella_pneumoniae_DSM_30104	EJK88819.1	25833	27728	1896	-		thiamine biosynthesis protein ThiC
8	Klebsiella_pneumoniae_HS11286	AEW58911.1	243582	245477	1896	-		thiamin biosynthesis protein for pyrimidine moiety
8	Klebsiella_pneumoniae_KCTC_2242	AEK00838.1	5240679	5242574	1896	-		thiamine biosynthesis protein ThiC
8	Klebsiella_pneumoniae_Kp13	AHE46927.1	5032452	5034347	1896	+	thiC	Phosphomethylpyrimidine synthase
8	Klebsiella_pneumoniae_KP617	ALH86387.1	3362709	3364604	1896	+		thiamine biosynthesis protein ThiC
8	Klebsiella_pneumoniae_MGH_78578	ABR79735.1	4786306	4788201	1896	-	thiC	thiamine biosynthesis protein ThiC
8	Klebsiella_pneumoniae_NTUH-K2044	BAH61136.1	243477	245372	1896	-	thiC	thiamin biosynthesis protein for pyrimidine moiety
8	Klebsiella_quasipneumoniae_01A030	CDQ16515.1	20426	22489	2064	-	thiC	thiamin (pyrimidine moiety) biosynthesis protein
8	Klebsiella_quasipneumoniae_18A069	CDN03269.1	21406	23469	2064	-	thiC	thiamin (pyrimidine moiety) biosynthesis protein
8	Klebsiella_quasipneumoniae_21_GR_13	OCU20868.1	12031	13926	1896	+		phosphomethylpyrimidine synthase ThiC
8	Klebsiella_quasipneumoniae_AK_SD_007	OVY35611.1	20452	22347	1896	-		phosphomethylpyrimidine synthase ThiC
8	Klebsiella_quasipneumoniae_ARLG-2711	OVQ91567.1	20452	22347	1896	-		phosphomethylpyrimidine synthase ThiC
8	Klebsiella_quasipneumoniae_FI_HV_2014	KNG96999.1	12116	14011	1896	+		thiamine biosynthesis protein ThiC
8	Klebsiella_quasipneumoniae_MGH96	KMH21474.1	227431	229326	1896	-		phosphomethylpyrimidine synthase
8	Klebsiella_quasipneumoniae_PO1285	OVU98679.1	20452	22347	1896	-		phosphomethylpyrimidine synthase ThiC
8	Klebsiella_quasipneumoniae_UCICRE14	ESL72171.1	4520223	4522118	1896	-		phosphomethylpyrimidine synthase
8	Klebsiella_similipneumoniae_07A044	CDN08128.1	25722	27785	2064	-	thiC	thiamin (pyrimidine moiety) biosynthesis protein
8	Klebsiella_similipneumoniae_193_KOXY	WP_023319462.1	11888	13783	1896	+		phosphomethylpyrimidine synthase ThiC
8	Klebsiella_similipneumoniae_385_ECLO	WP_023319462.1	11888	13783	1896	+		phosphomethylpyrimidine synthase ThiC
8	Klebsiella_similipneumoniae_ATCC_700603	AMR13887.1	4038877	4040772	1896	-		phosphomethylpyrimidine synthase ThiC
8	Klebsiella_similipneumoniae_HKUOPA4	ASR23227.1	4365768	4367663	1896	-		phosphomethylpyrimidine synthase ThiC
8	Klebsiella_similipneumoniae_HKUOPJ4	ASR24120.1	26019	27914	1896	-		phosphomethylpyrimidine synthase ThiC
8	Klebsiella_similipneumoniae_HKUOPL4	ASR31621.1	3054619	3056514	1896	-		phosphomethylpyrimidine synthase ThiC
8	Klebsiella_similipneumoniae_KPC142	KPC142_04818	4940303	4942198	1896	+	thiC	Phosphomethylpyrimidine synthase
8	Klebsiella_similipneumoniae_MGH_44	ESM61942.1	3553402	3555297	1896	-		phosphomethylpyrimidine synthase
8	Klebsiella_variicola_BIDMC_61	KDH19250.1	25960	27855	1896	-		phosphomethylpyrimidine synthase
8	Klebsiella_variicola_BIDMC88	KMI05666.1	5582860	5584755	1896	-		phosphomethylpyrimidine synthase
8	Klebsiella_variicola_BZ19	KFJ97846.1	11906	13801	1896	+		thiamine biosynthesis protein ThiC
8	Klebsiella_variicola_GJ1	AQL13926.1	242408	244303	1896	-		phosphomethylpyrimidine synthase ThiC
8	Klebsiella_variicola_MGH_20	ESN30916.1	11904	13799	1896	+		phosphomethylpyrimidine synthase
8	Klebsiella_variicola_MGH_40	ESM67292.1	1494647	1496542	1896	-		phosphomethylpyrimidine synthase
8	Klebsiella_variicola_MGH_80	KDL97854.1	28982	30877	1896	-		phosphomethylpyrimidine synthase
8	Klebsiella_variicola_UCI_18	EWD69106.1	28906	30801	1896	-		phosphomethylpyrimidine synthase
8	Klebsiella_variicola_UCICRE10	ESL93122.1	224825	226720	1896	-		phosphomethylpyrimidine synthase
9	Klebsiella_pneumoniae_1084	AFQ68002.1	5106201	5106698	498	+		Regulator of sigma D
9	Klebsiella_pneumoniae_CAV1193	ALR25083.1	1955227	1955724	498	+		anti-sigma factor
9	Klebsiella_pneumoniae_DSM_30104	EJK88820.1	27991	28524	534	-		regulator of sigma D
9	Klebsiella_pneumoniae_HS11286	AEW58912.1	245740	246237	498	-		anti-RNA polymerase sigma 70 factor
9	Klebsiella_pneumoniae_KCTC_2242	AEK00839.1	5242837	5243334	498	-		anti-RNA polymerase sigma 70 factor
9	Klebsiella_pneumoniae_Kp13	AHE46926.1	5031692	5032189	498	+	rsd	Regulator of sigma D
9	Klebsiella_pneumoniae_KP617	ALH86386.1	3361949	3362446	498	+		anti-sigma factor
9	Klebsiella_pneumoniae_MGH_78578	ABR79736.1	4788464	4788961	498	-	rsd	regulator of sigma D
9	Klebsiella_pneumoniae_NTUH-K2044	BAH61137.1	245635	246132	498	-	rsd	regulator of sigma-D factor
9	Klebsiella_quasipneumoniae_01A030	CDQ16516.1	22584	23081	498	-	rsd	stationary phase protein, binds sigma 70 RNA polymerase subunit
9	Klebsiella_quasipneumoniae_18A069	CDN03270.1	23564	24061	498	-	rsd	stationary phase protein, binds sigma 70 RNA polymerase subunit
9	Klebsiella_quasipneumoniae_21_GR_13	OCU20867.1	11271	11768	498	+		anti-sigma factor
9	Klebsiella_quasipneumoniae_AK_SD_007	OVY35612.1	22610	23107	498	-		Rsd/AlgQ family anti-sigma factor
9	Klebsiella_quasipneumoniae_ARLG-2711	OVQ91568.1	22610	23107	498	-		Rsd/AlgQ family anti-sigma factor
9	Klebsiella_quasipneumoniae_FI_HV_2014	KNG96998.1	11356	11853	498	+		anti-RNA polymerase sigma 70 factor
9	Klebsiella_quasipneumoniae_MGH96	KMH21475.1	229589	230086	498	-		anti-RNA polymerase sigma 70 factor
9	Klebsiella_quasipneumoniae_PO1285	OVU98680.1	22610	23107	498	-		Rsd/AlgQ family anti-sigma factor
9	Klebsiella_quasipneumoniae_UCICRE14	ESL72172.1	4522381	4522878	498	-		anti-RNA polymerase sigma 70 factor
9	Klebsiella_similipneumoniae_07A044	CDN08129.1	27879	28376	498	-	rsd	stationary phase protein, binds sigma 70 RNA polymerase subunit
9	Klebsiella_similipneumoniae_193_KOXY	WP_004206746.1	11129	11626	498	+		Rsd/AlgQ family anti-sigma factor
9	Klebsiella_similipneumoniae_385_ECLO	WP_004206746.1	11129	11626	498	+		Rsd/AlgQ family anti-sigma factor
9	Klebsiella_similipneumoniae_ATCC_700603	AMR13888.1	4041034	4041531	498	-		anti-RNA polymerase sigma 70 factor
9	Klebsiella_similipneumoniae_HKUOPA4	ASR23228.1	4367925	4368422	498	-		anti-sigma factor
9	Klebsiella_similipneumoniae_HKUOPJ4	ASR24121.1	28176	28673	498	-		anti-sigma factor
9	Klebsiella_similipneumoniae_HKUOPL4	ASR31622.1	3056776	3057273	498	-		anti-sigma factor
9	Klebsiella_similipneumoniae_KPC142	KPC142_04817	4939544	4940041	498	+	rsd	Regulator of sigma D
9	Klebsiella_similipneumoniae_MGH_44	ESM61943.1	3555559	3556056	498	-		anti-RNA polymerase sigma 70 factor
9	Klebsiella_variicola_BIDMC_61	KDH19251.1	28120	28617	498	-		hypothetical protein
9	Klebsiella_variicola_BIDMC88	KMI05667.1	5585020	5585517	498	-		anti-RNA polymerase sigma 70 factor
9	Klebsiella_variicola_BZ19	KFJ97845.1	11144	11641	498	+		anti-RNA polymerase sigma 70 factor
9	Klebsiella_variicola_GJ1	AQL13927.1	244568	245065	498	-		anti-RNA polymerase sigma 70 factor
9	Klebsiella_variicola_MGH_20	ESN30915.1	11142	11639	498	+		anti-RNA polymerase sigma 70 factor
9	Klebsiella_variicola_MGH_40	ESM67293.1	1496807	1497304	498	-		anti-RNA polymerase sigma 70 factor
9	Klebsiella_variicola_MGH_80	KDL97855.1	31142	31639	498	-		hypothetical protein
9	Klebsiella_variicola_UCI_18	EWD69107.1	31066	31563	498	-		anti-RNA polymerase sigma 70 factor
9	Klebsiella_variicola_UCICRE10	ESL93123.1	226985	227482	498	-		anti-RNA polymerase sigma 70 factor
10	Klebsiella_pneumoniae_1084	AFQ68000.1	5104229	5105293	1065	-		Uroporphyrinogen III decarboxylase
10	Klebsiella_pneumoniae_CAV1193	ALR25081.1	1953255	1954319	1065	-	hemE	uroporphyrinogen decarboxylase
10	Klebsiella_pneumoniae_DSM_30104	EJK88821.1	29396	30460	1065	+		uroporphyrinogen decarboxylase
10	Klebsiella_pneumoniae_HS11286	AEW58914.1	247145	248209	1065	+		uroporphyrinogen decarboxylase
10	Klebsiella_pneumoniae_KCTC_2242	AEK00841.1	5244242	5245306	1065	+	hemE	uroporphyrinogen decarboxylase
10	Klebsiella_pneumoniae_Kp13	AHE46924.1	5029720	5030784	1065	-	hemE	Uroporphyrinogen decarboxylase
10	Klebsiella_pneumoniae_KP617	ALH86384.1	3359977	3361041	1065	-	hemE	uroporphyrinogen decarboxylase
10	Klebsiella_pneumoniae_MGH_78578	ABR79738.1	4789869	4790933	1065	+	hemE	uroporphyrinogen decarboxylase
10	Klebsiella_pneumoniae_NTUH-K2044	BAH61139.1	247040	248104	1065	+	hemE	uroporphyrinogen decarboxylase
10	Klebsiella_quasipneumoniae_01A030	CDQ16518.1	23990	25054	1065	+	hemE	uroporphyrinogen decarboxylase
10	Klebsiella_quasipneumoniae_18A069	CDN03272.1	24970	26034	1065	+	hemE	uroporphyrinogen decarboxylase
10	Klebsiella_quasipneumoniae_21_GR_13	OCU20865.1	9298	10362	1065	-		uroporphyrinogen decarboxylase
10	Klebsiella_quasipneumoniae_AK_SD_007	OVY35614.1	24016	25080	1065	+		uroporphyrinogen decarboxylase
10	Klebsiella_quasipneumoniae_ARLG-2711	OVQ91570.1	24016	25080	1065	+		uroporphyrinogen decarboxylase
10	Klebsiella_quasipneumoniae_FI_HV_2014	KNG96996.1	9383	10447	1065	-	hemE	uroporphyrinogen decarboxylase
10	Klebsiella_quasipneumoniae_MGH96	KMH21477.1	230995	232059	1065	+		uroporphyrinogen decarboxylase
10	Klebsiella_quasipneumoniae_PO1285	OVU98682.1	24016	25080	1065	+		uroporphyrinogen decarboxylase
10	Klebsiella_quasipneumoniae_UCICRE14	ESL72174.1	4523787	4524851	1065	+		uroporphyrinogen decarboxylase
10	Klebsiella_similipneumoniae_07A044	CDN08131.1	29284	30348	1065	+	hemE	uroporphyrinogen decarboxylase
10	Klebsiella_similipneumoniae_193_KOXY	WP_004206744.1	9157	10221	1065	-		uroporphyrinogen decarboxylase
10	Klebsiella_similipneumoniae_385_ECLO	WP_004206744.1	9157	10221	1065	-		uroporphyrinogen decarboxylase
10	Klebsiella_similipneumoniae_ATCC_700603	AMR13890.1	4042439	4043503	1065	+		uroporphyrinogen decarboxylase
10	Klebsiella_similipneumoniae_HKUOPA4	ASR23230.1	4369330	4370394	1065	+	hemE	uroporphyrinogen decarboxylase
10	Klebsiella_similipneumoniae_HKUOPJ4	ASR24123.1	29581	30645	1065	+	hemE	uroporphyrinogen decarboxylase
10	Klebsiella_similipneumoniae_HKUOPL4	ASR31624.1	3058181	3059245	1065	+	hemE	uroporphyrinogen decarboxylase
10	Klebsiella_similipneumoniae_KPC142	KPC142_04815	4937572	4938636	1065	-	hemE	Uroporphyrinogen decarboxylase
10	Klebsiella_similipneumoniae_MGH_44	ESM61945.1	3556964	3558028	1065	+		uroporphyrinogen decarboxylase
10	Klebsiella_variicola_BIDMC_61	KDH19253.1	29525	30589	1065	+		uroporphyrinogen decarboxylase
10	Klebsiella_variicola_BIDMC88	KMI05669.1	5586425	5587489	1065	+		uroporphyrinogen decarboxylase
10	Klebsiella_variicola_BZ19	KFJ97843.1	9172	10236	1065	-	hemE	uroporphyrinogen decarboxylase
10	Klebsiella_variicola_GJ1	AQL13929.1	245973	247037	1065	+		uroporphyrinogen decarboxylase
10	Klebsiella_variicola_MGH_20	ESN30913.1	9170	10234	1065	-		uroporphyrinogen decarboxylase
10	Klebsiella_variicola_MGH_40	ESM67295.1	1498212	1499276	1065	+		uroporphyrinogen decarboxylase
10	Klebsiella_variicola_MGH_80	KDL97857.1	32547	33611	1065	+		uroporphyrinogen decarboxylase
10	Klebsiella_variicola_UCI_18	EWD69109.1	32471	33535	1065	+		uroporphyrinogen decarboxylase
10	Klebsiella_variicola_UCICRE10	ESL93125.1	228390	229454	1065	+		uroporphyrinogen decarboxylase
11	Klebsiella_pneumoniae_1084	AFQ67992.1	5098332	5099663	1332	-		Response regulator of zinc sigma-54-dependent two-component system
11	Klebsiella_pneumoniae_CAV1193	ALR25074.1	1947358	1948689	1332	-		transcriptional regulator
11	Klebsiella_pneumoniae_DSM_30104	EJK88824.1	35008	36357	1350	+		fused DNA-binding response regulator
11	Klebsiella_pneumoniae_HS11286	AEW58922.1	252775	254106	1332	+		DNA-binding response regulator in two-component regulatory system with ZraS
11	Klebsiella_pneumoniae_KCTC_2242	AEK00848.1	5249872	5251203	1332	+		transcriptional regulatory protein ZraR
11	Klebsiella_pneumoniae_Kp13	AHE46917.1	5023823	5025154	1332	-	zraR	Transcriptional regulatory protein zraR
11	Klebsiella_pneumoniae_KP617	ALH86377.1	3354080	3355411	1332	-		transcriptional regulator
11	Klebsiella_pneumoniae_MGH_78578	ABR79745.1	4795499	4796830	1332	+	zraR	response regulator in two-component reguatory system with ZraS, regulates zraP expression (EBP family)
11	Klebsiella_pneumoniae_NTUH-K2044	BAH61147.1	252670	254001	1332	+	zraR	DNA-binding response regulator in two-component regulatory system with ZraS
11	Klebsiella_quasipneumoniae_01A030	CDQ16525.1	29602	30951	1350	+	zraR	fused DNA-binding response regulator in two-component regulatory system with ZraS: response regulator; sigma54 interaction protein
11	Klebsiella_quasipneumoniae_18A069	CDN03281.1	922	2253	1332	+	zraR	fused DNA-binding response regulator in two-component regulatory system with ZraS: response regulator; sigma54 interaction protein
11	Klebsiella_quasipneumoniae_21_GR_13	OCU20858.1	3402	4733	1332	-		transcriptional regulator
11	Klebsiella_quasipneumoniae_AK_SD_007	OVY35622.1	29645	30976	1332	+		sigma-54-dependent Fis family transcriptional regulator
11	Klebsiella_quasipneumoniae_ARLG-2711	OVQ91578.1	29645	30976	1332	+		sigma-54-dependent Fis family transcriptional regulator
11	Klebsiella_quasipneumoniae_FI_HV_2014	KNG96990.1	3487	4818	1332	-		transcriptional regulator
11	Klebsiella_quasipneumoniae_MGH96	KMH21484.1	236624	237955	1332	+		transcriptional regulatory protein ZraR
11	Klebsiella_quasipneumoniae_PO1285	OVU98690.1	29639	30970	1332	+		sigma-54-dependent Fis family transcriptional regulator
11	Klebsiella_quasipneumoniae_UCICRE14	ESL72181.1	4529416	4530747	1332	+		transcriptional regulatory protein zraR
11	Klebsiella_similipneumoniae_07A044	CDN08138.1	34914	36245	1332	+	zraR	fused DNA-binding response regulator in two-component regulatory system with ZraS: response regulator; sigma54 interaction protein
11	Klebsiella_similipneumoniae_193_KOXY	WP_049093826.1	3246	4577	1332	-		DNA-binding response regulator
11	Klebsiella_similipneumoniae_385_ECLO	WP_049116751.1	3260	4591	1332	-		DNA-binding response regulator
11	Klebsiella_similipneumoniae_ATCC_700603	AMR13896.1	4048069	4049400	1332	+		two-component system response regulator
11	Klebsiella_similipneumoniae_HKUOPA4	ASR23236.1	4374960	4376291	1332	+		transcriptional regulator
11	Klebsiella_similipneumoniae_HKUOPJ4	ASR24128.1	35211	36542	1332	+		transcriptional regulator
11	Klebsiella_similipneumoniae_HKUOPL4	ASR31629.1	3063811	3065142	1332	+		transcriptional regulator
11	Klebsiella_similipneumoniae_KPC142	KPC142_04808	4931675	4933006	1332	-	zraR	Transcriptional regulatory protein ZraR
11	Klebsiella_similipneumoniae_MGH_44	ESM61952.1	3562594	3563925	1332	+		transcriptional regulatory protein zraR
11	Klebsiella_variicola_BIDMC_61	KDH19260.1	35155	36486	1332	+		transcriptional regulatory protein zraR
11	Klebsiella_variicola_BIDMC88	KMI05676.1	5592054	5593385	1332	+		transcriptional regulatory protein ZraR
11	Klebsiella_variicola_BZ19	KFJ97836.1	3275	4606	1332	-		transcriptional regulator
11	Klebsiella_variicola_GJ1	AQL13935.1	251603	252934	1332	+		two-component system response regulator
11	Klebsiella_variicola_MGH_20	ESN30906.1	3273	4604	1332	-		transcriptional regulatory protein zraR
11	Klebsiella_variicola_MGH_40	ESM67302.1	1503842	1505173	1332	+		transcriptional regulatory protein zraR
11	Klebsiella_variicola_MGH_80	KDL97864.1	38177	39508	1332	+		transcriptional regulatory protein zraR
11	Klebsiella_variicola_UCI_18	EWD69116.1	38101	39432	1332	+		transcriptional regulatory protein zraR
11	Klebsiella_variicola_UCICRE10	ESL93132.1	234020	235351	1332	+		transcriptional regulatory protein zraR
12	Klebsiella_pneumoniae_1084	AFQ67991.1	5097047	5098342	1296	+		Phosphoribosylamine-glycine ligase
12	Klebsiella_pneumoniae_CAV1193	ALR25073.1	1946073	1947368	1296	+		phosphoribosylamine--glycine ligase
12	Klebsiella_pneumoniae_DSM_30104	EJK88825.1	36347	37642	1296	-		phosphoribosylamine-glycine ligase
12	Klebsiella_pneumoniae_HS11286	AEW58923.1	254096	255391	1296	-		phosphoribosylamine--glycine ligase
12	Klebsiella_pneumoniae_KCTC_2242	AEK00849.1	5251193	5252488	1296	-		phosphoribosylamine--glycine ligase
12	Klebsiella_pneumoniae_Kp13	AHE46916.1	5022538	5023833	1296	+	purD	Phosphoribosylamine--glycine ligase
12	Klebsiella_pneumoniae_KP617	ALH86376.1	3352795	3354090	1296	+		phosphoribosylamine--glycine ligase
12	Klebsiella_pneumoniae_MGH_78578	ABR79746.1	4796820	4798115	1296	-	purD	phosphoribosylamine--glycine ligase
12	Klebsiella_pneumoniae_NTUH-K2044	BAH61148.1	253991	255286	1296	-	purD	phosphoribosylamine--glycine ligase
12	Klebsiella_quasipneumoniae_01A030	CDQ16526.1	30941	32248	1308	-	purD	phosphoribosylamine--glycine ligase (GARS) (Glycinamide ribonucleotide synthetase) (Phosphoribosylglycinamide synthetase)
12	Klebsiella_quasipneumoniae_18A069	CDN03282.1	2243	3550	1308	-	purD	phosphoribosylglycinamide synthetase phosphoribosylamine-glycine ligase
12	Klebsiella_quasipneumoniae_21_GR_13	OCU20857.1	2117	3412	1296	+		phosphoribosylamine--glycine ligase
12	Klebsiella_quasipneumoniae_AK_SD_007	OVY35628.1	30966	32261	1296	-		phosphoribosylamine--glycine ligase
12	Klebsiella_quasipneumoniae_ARLG-2711	OVQ91584.1	30966	32261	1296	-		phosphoribosylamine--glycine ligase
12	Klebsiella_quasipneumoniae_FI_HV_2014	KNG96989.1	2202	3497	1296	+		phosphoribosylamine--glycine ligase
12	Klebsiella_quasipneumoniae_MGH96	KMH21485.1	237945	239240	1296	-		phosphoribosylamine-glycine ligase
12	Klebsiella_quasipneumoniae_PO1285	OVU98697.1	30960	32255	1296	-		phosphoribosylamine--glycine ligase
12	Klebsiella_quasipneumoniae_UCICRE14	ESL72182.1	4530737	4532032	1296	-		phosphoribosylamine-glycine ligase
12	Klebsiella_similipneumoniae_07A044	CDN08139.1	36235	37542	1308	-	purD	phosphoribosylglycinamide synthetase phosphoribosylamine-glycine ligase
12	Klebsiella_similipneumoniae_193_KOXY	WP_049093825.1	1961	3256	1296	+		phosphoribosylamine--glycine ligase
12	Klebsiella_similipneumoniae_385_ECLO	WP_004206736.1	1975	3270	1296	+		phosphoribosylamine--glycine ligase
12	Klebsiella_similipneumoniae_ATCC_700603	AMR13897.1	4049390	4050685	1296	-		phosphoribosylamine--glycine ligase
12	Klebsiella_similipneumoniae_HKUOPA4	ASR23237.1	4376281	4377576	1296	-		phosphoribosylamine--glycine ligase
12	Klebsiella_similipneumoniae_HKUOPJ4	ASR24129.1	36532	37827	1296	-		phosphoribosylamine--glycine ligase
12	Klebsiella_similipneumoniae_HKUOPL4	ASR31630.1	3065132	3066427	1296	-		phosphoribosylamine--glycine ligase
12	Klebsiella_similipneumoniae_KPC142	KPC142_04807	4930390	4931685	1296	+	purD	Phosphoribosylamine--glycine ligase
12	Klebsiella_similipneumoniae_MGH_44	ESM61953.1	3563915	3565210	1296	-		phosphoribosylamine-glycine ligase
12	Klebsiella_variicola_BIDMC_61	KDH19261.1	36476	37771	1296	-		phosphoribosylamine-glycine ligase
12	Klebsiella_variicola_BIDMC88	KMI05677.1	5593375	5594670	1296	-		phosphoribosylamine-glycine ligase
12	Klebsiella_variicola_BZ19	KFJ97835.1	1990	3285	1296	+		phosphoribosylamine--glycine ligase
12	Klebsiella_variicola_GJ1	AQL13936.1	252924	254219	1296	-		phosphoribosylamine--glycine ligase
12	Klebsiella_variicola_MGH_20	ESN30905.1	1988	3283	1296	+		phosphoribosylamine-glycine ligase
12	Klebsiella_variicola_MGH_40	ESM67303.1	1505163	1506458	1296	-		phosphoribosylamine-glycine ligase
12	Klebsiella_variicola_MGH_80	KDL97865.1	39498	40793	1296	-		phosphoribosylamine-glycine ligase
12	Klebsiella_variicola_UCI_18	EWD69117.1	39422	40717	1296	-		phosphoribosylamine-glycine ligase
12	Klebsiella_variicola_UCICRE10	ESL93133.1	235341	236636	1296	-		phosphoribosylamine-glycine ligase
13	Klebsiella_pneumoniae_1084	AFQ68190.1	5329418	5329687	270	-		Protein yihD
13	Klebsiella_pneumoniae_CAV1193	ALR25269.1	2173466	2173735	270	-		hypothetical protein
13	Klebsiella_pneumoniae_DSM_30104	EJK88830.1	1188	1463	276	+		hypothetical protein
13	Klebsiella_pneumoniae_HS11286	AEW58715.1	22533	22802	270	+		hypothetical protein
13	Klebsiella_pneumoniae_KCTC_2242	AEK00647.1	5019655	5019924	270	+		hypothetical protein
13	Klebsiella_pneumoniae_Kp13	AHE47108.1	5249847	5250122	276	-		hypothetical protein
13	Klebsiella_pneumoniae_KP617	ALH86573.1	3580067	3580336	270	-		hypothetical protein
13	Klebsiella_pneumoniae_MGH_78578	ABR79547.1	4565245	4565520	276	+	yihD	hypothetical protein
13	Klebsiella_pneumoniae_NTUH-K2044	BAH60940.1	22520	22795	276	+		conserved hypothetical protein
13	Klebsiella_quasipneumoniae_01A030	CDQ12461.1	1331	1600	270	+	yihD	conserved hypothetical protein
13	Klebsiella_quasipneumoniae_18A069	CDN03074.1	1209	1478	270	+	yihD	conserved hypothetical protein
13	Klebsiella_quasipneumoniae_21_GR_13	OCU22138.1	97828	98097	270	-		hypothetical protein
13	Klebsiella_quasipneumoniae_AK_SD_007	OVY37420.1	97777	98046	270	-		hypothetical protein
13	Klebsiella_quasipneumoniae_ARLG-2711	OVQ93195.1	94105	94374	270	-		hypothetical protein
13	Klebsiella_quasipneumoniae_FI_HV_2014	KNG96635.1	95667	95936	270	-		hypothetical protein
13	Klebsiella_quasipneumoniae_MGH96	KMH21899.1	5686	5955	270	+		protein YihD
13	Klebsiella_quasipneumoniae_PO1285	OVV02271.1	94043	94312	270	-		hypothetical protein
13	Klebsiella_quasipneumoniae_UCICRE14	ESL71985.1	4298610	4298879	270	+		protein yihD
13	Klebsiella_similipneumoniae_07A044	CDN04624.1	1355	1624	270	+	yihD	conserved hypothetical protein
13	Klebsiella_similipneumoniae_193_KOXY	WP_002882612.1	25195	25464	270	-		hypothetical protein
13	Klebsiella_similipneumoniae_385_ECLO	WP_002882612.1	25195	25464	270	-		hypothetical protein
13	Klebsiella_similipneumoniae_ATCC_700603	AMR13705.1	3824256	3824525	270	+		hypothetical protein
13	Klebsiella_similipneumoniae_HKUOPA4	ASR23039.1	4145546	4145815	270	+		hypothetical protein
13	Klebsiella_similipneumoniae_HKUOPJ4	ASR28489.1	4894713	4894982	270	+		hypothetical protein
13	Klebsiella_similipneumoniae_HKUOPL4	ASR31433.1	2834687	2834956	270	+		hypothetical protein
13	Klebsiella_similipneumoniae_KPC142	KPC142_04533	5162403	5162672	270	-	yihD	Protein YihD
13	Klebsiella_similipneumoniae_MGH_44	ESM61757.1	3336107	3336376	270	+		protein yihD
13	Klebsiella_variicola_BIDMC_61	KDH20144.1	1317	1586	270	+		protein yihD
13	Klebsiella_variicola_BIDMC88	KMI05956.1	5325157	5325426	270	+		protein YihD
13	Klebsiella_variicola_BZ19	KFJ98465.1	1557	1826	270	+		hypothetical protein
13	Klebsiella_variicola_GJ1	AQL13739.1	22500	22769	270	+		hypothetical protein
13	Klebsiella_variicola_MGH_20	ESN32285.1	4539962	4540231	270	+		protein yihD
13	Klebsiella_variicola_MGH_40	ESM67980.1	1276555	1276824	270	+		protein yihD
13	Klebsiella_variicola_MGH_80	KDL98414.1	1805	2074	270	+		protein yihD
13	Klebsiella_variicola_UCI_18	EWD77497.1	1295894	1296163	270	+		protein yihD
13	Klebsiella_variicola_UCICRE10	ESL92934.1	6796	7065	270	+		protein yihD
14	Klebsiella_pneumoniae_1084	AFQ63420.1	5328356	5329342	987	-		YihE protein
14	Klebsiella_pneumoniae_CAV1193	ALR25268.1	2172404	2173390	987	-		serine/threonine protein kinase
14	Klebsiella_pneumoniae_DSM_30104	EJK88831.1	1539	2525	987	+		protein RdoA
14	Klebsiella_pneumoniae_HS11286	AEW58716.1	22878	23864	987	+		serine/threonine protein kinase RdoA
14	Klebsiella_pneumoniae_KCTC_2242	AEK00648.1	5020000	5020986	987	+		serine/threonine protein kinase
14	Klebsiella_pneumoniae_Kp13	AHE47107.1	5248785	5249771	987	-	rdoA	Protein rdoA
14	Klebsiella_pneumoniae_KP617	ALH86572.1	3579005	3579991	987	-		serine/threonine protein kinase
14	Klebsiella_pneumoniae_MGH_78578	ABR79548.1	4565596	4566582	987	+	yihE	hypothetical protein
14	Klebsiella_quasipneumoniae_01A030	CDQ12462.1	1676	2662	987	+	yihE	putative kinase
14	Klebsiella_quasipneumoniae_18A069	CDN03075.1	1554	2540	987	+	yihE	putative kinase
14	Klebsiella_quasipneumoniae_21_GR_13	OCU22137.1	96766	97752	987	-		stress response serine/threonine protein kinase YihE
14	Klebsiella_quasipneumoniae_AK_SD_007	OVY37419.1	96715	97701	987	-		stress response serine/threonine protein kinase YihE
14	Klebsiella_quasipneumoniae_ARLG-2711	OVQ93194.1	93043	94029	987	-		stress response kinase A
14	Klebsiella_quasipneumoniae_FI_HV_2014	KNG96634.1	94605	95591	987	-		serine/threonine protein kinase
14	Klebsiella_quasipneumoniae_MGH96	KMH21900.1	6031	7017	987	+		protein RdoA
14	Klebsiella_quasipneumoniae_PO1285	OVV02270.1	92981	93967	987	-		stress response kinase A
14	Klebsiella_quasipneumoniae_UCICRE14	ESL71986.1	4298955	4299941	987	+		protein rdoA
14	Klebsiella_similipneumoniae_07A044	CDN04625.1	1700	2686	987	+	yihE	putative kinase
14	Klebsiella_similipneumoniae_193_KOXY	WP_004203612.1	27383	28369	987	-		stress response kinase A
14	Klebsiella_similipneumoniae_385_ECLO	WP_049115280.1	24133	25119	987	-		stress response kinase A
14	Klebsiella_similipneumoniae_ATCC_700603	AMR13706.1	3824601	3825587	987	+		stress response serine/threonine protein kinase YihE
14	Klebsiella_similipneumoniae_HKUOPA4	ASR23040.1	4145891	4146877	987	+		serine/threonine protein kinase
14	Klebsiella_similipneumoniae_HKUOPJ4	ASR28490.1	4895058	4896044	987	+		serine/threonine protein kinase
14	Klebsiella_similipneumoniae_HKUOPL4	ASR31434.1	2835032	2836018	987	+		serine/threonine protein kinase
14	Klebsiella_similipneumoniae_KPC142	KPC142_04532	5161341	5162327	987	-		YihE protein
14	Klebsiella_similipneumoniae_MGH_44	ESM61758.1	3336452	3337438	987	+		protein rdoA
14	Klebsiella_variicola_BIDMC_61	KDH20145.1	1662	2648	987	+		protein rdoA
14	Klebsiella_variicola_BIDMC88	KMI05957.1	5325502	5326488	987	+		protein RdoA
14	Klebsiella_variicola_BZ19	KFJ98466.1	1902	2888	987	+		serine/threonine protein kinase
14	Klebsiella_variicola_GJ1	AQL13740.1	22845	23831	987	+		stress response serine/threonine protein kinase YihE
14	Klebsiella_variicola_MGH_20	ESN32286.1	4540307	4541293	987	+		protein rdoA
14	Klebsiella_variicola_MGH_40	ESM67981.1	1276900	1277886	987	+		protein rdoA
14	Klebsiella_variicola_MGH_80	KDL98415.1	2150	3136	987	+		protein rdoA
14	Klebsiella_variicola_UCI_18	EWD77498.1	1296239	1297225	987	+		protein rdoA
14	Klebsiella_variicola_UCICRE10	ESL92935.1	7141	8127	987	+		protein rdoA
15	Klebsiella_pneumoniae_CAV1193	ALR25266.1	2170806	2171705	900	+		acyltransferase
15	Klebsiella_pneumoniae_DSM_30104	EJK88834.1	3225	4124	900	-		putative acyltransferase
15	Klebsiella_pneumoniae_HS11286	AEW58718.1	24563	25462	900	-		putative endonuclease
15	Klebsiella_pneumoniae_KCTC_2242	AEK00650.1	5021685	5022584	900	-		putative acyltransferase
15	Klebsiella_pneumoniae_KP617	ALH86570.1	3577406	3578305	900	+		acyltransferase
15	Klebsiella_pneumoniae_MGH_78578	ABR79550.1	4567281	4568180	900	-	yihG	putative endonuclease
15	Klebsiella_pneumoniae_NTUH-K2044	BAH60943.1	24358	25257	900	-	yihG	putative endonuclease
15	Klebsiella_quasipneumoniae_01A030	CDQ12464.1	3353	4261	909	-	yihG	putative endonuclease
15	Klebsiella_quasipneumoniae_18A069	CDN03077.1	3231	4139	909	-	yihG	putative endonuclease
15	Klebsiella_quasipneumoniae_21_GR_13	OCU22135.1	95167	96075	909	+		acyltransferase
15	Klebsiella_quasipneumoniae_AK_SD_007	OVY37417.1	95116	96024	909	+		acyltransferase
15	Klebsiella_quasipneumoniae_ARLG-2711	OVQ93192.1	91445	92362	918	+		acyltransferase
15	Klebsiella_quasipneumoniae_FI_HV_2014	KNG96632.1	93006	93914	909	+		acyltransferase
15	Klebsiella_quasipneumoniae_MGH96	KMH21902.1	7708	8616	909	-		acyltransferase
15	Klebsiella_quasipneumoniae_PO1285	OVV02268.1	91382	92290	909	+		acyltransferase
15	Klebsiella_quasipneumoniae_UCICRE14	ESL71988.1	4300632	4301540	909	-		acyltransferase
15	Klebsiella_similipneumoniae_07A044	CDN04627.1	3368	4285	918	-	yihG	putative endonuclease
15	Klebsiella_similipneumoniae_193_KOXY	WP_017899843.1	25784	26701	918	+		acyltransferase
15	Klebsiella_similipneumoniae_385_ECLO	WP_032425949.1	22534	23451	918	+		acyltransferase
15	Klebsiella_similipneumoniae_ATCC_700603	AMR13708.1	3826269	3827186	918	-		acyltransferase
15	Klebsiella_similipneumoniae_HKUOPA4	ASR23042.1	4147559	4148476	918	-		acyltransferase
15	Klebsiella_similipneumoniae_HKUOPJ4	ASR28492.1	4896726	4897643	918	-		acyltransferase
15	Klebsiella_similipneumoniae_HKUOPL4	ASR31436.1	2836700	2837617	918	-		acyltransferase
15	Klebsiella_similipneumoniae_KPC142	KPC142_04530	5159742	5160659	918	+		acyltransferase
15	Klebsiella_similipneumoniae_MGH_44	ESM61760.1	3338120	3339037	918	-		acyltransferase
15	Klebsiella_variicola_BIDMC_61	KDH20147.1	3349	4248	900	-		hypothetical protein
15	Klebsiella_variicola_BIDMC88	KMI05959.1	5327189	5328088	900	-		acyltransferase
15	Klebsiella_variicola_BZ19	KFJ98468.1	3588	4487	900	-		acyltransferase
15	Klebsiella_variicola_GJ1	AQL13742.1	24531	25430	900	-		acyltransferase
15	Klebsiella_variicola_MGH_20	ESN32288.1	4541993	4542892	900	-		acyltransferase
15	Klebsiella_variicola_MGH_40	ESM67983.1	1278587	1279486	900	-		acyltransferase
15	Klebsiella_variicola_MGH_80	KDL98417.1	3837	4736	900	-		hypothetical protein
15	Klebsiella_variicola_UCI_18	EWD77500.1	1297926	1298825	900	-		acyltransferase
15	Klebsiella_variicola_UCICRE10	ESL92937.1	8828	9727	900	-		acyltransferase
16	Klebsiella_pneumoniae_1084	AFQ68186.1	5323570	5326230	2661	-		DNA polymerase I
16	Klebsiella_pneumoniae_CAV1193	ALR25265.1	2167617	2170409	2793	-		DNA polymerase I
16	Klebsiella_pneumoniae_DSM_30104	EJK88835.1	4770	7313	2544	+		DNA-directed DNA polymerase
16	Klebsiella_pneumoniae_HS11286	AEW58719.1	25973	28651	2679	+		DNA polymerase I
16	Klebsiella_pneumoniae_KCTC_2242	AEK00651.1	5022981	5025773	2793	+		DNA polymerase I
16	Klebsiella_pneumoniae_Kp13	AHE47103.1	5243997	5246789	2793	-	polA	DNA polymerase I
16	Klebsiella_pneumoniae_KP617	ALH86569.1	3574217	3577009	2793	-		DNA polymerase I
16	Klebsiella_pneumoniae_MGH_78578	ABR79551.1	4568577	4571369	2793	+	polA	DNA polymerase I
16	Klebsiella_pneumoniae_NTUH-K2044	BAH60944.1	25654	28446	2793	+	polA	DNA polymerase I
16	Klebsiella_quasipneumoniae_01A030	CDQ12465.1	4658	7450	2793	+	polA	fused DNA polymerase I 5'->3' exonuclease; 3'->5' polymerase; 3'->5' exonuclease
16	Klebsiella_quasipneumoniae_18A069	CDN03078.1	4536	7328	2793	+	polA	fused DNA polymerase I 5'->3' exonuclease; 3'->5' polymerase; 3'->5' exonuclease
16	Klebsiella_quasipneumoniae_21_GR_13	OCU22134.1	91978	94770	2793	-		DNA polymerase I
16	Klebsiella_quasipneumoniae_AK_SD_007	OVY37416.1	91927	94719	2793	-		DNA polymerase I
16	Klebsiella_quasipneumoniae_ARLG-2711	OVQ93191.1	88256	91048	2793	-		DNA polymerase I
16	Klebsiella_quasipneumoniae_FI_HV_2014	KNG96631.1	89817	92609	2793	-		DNA polymerase I
16	Klebsiella_quasipneumoniae_MGH96	KMH21903.1	9013	11805	2793	+		DNA polymerase I
16	Klebsiella_quasipneumoniae_PO1285	OVV02267.1	88193	90985	2793	-		DNA polymerase I
16	Klebsiella_quasipneumoniae_UCICRE14	ESL71989.1	4301937	4304729	2793	+		DNA polymerase I
16	Klebsiella_similipneumoniae_07A044	CDN04628.1	4682	7474	2793	+	polA	fused DNA polymerase I 5'->3' exonuclease; 3'->5' polymerase; 3'->5' exonuclease
16	Klebsiella_similipneumoniae_193_KOXY	WP_004203617.1	22595	25387	2793	-		DNA polymerase I
16	Klebsiella_similipneumoniae_385_ECLO	WP_049115277.1	19345	22137	2793	-		DNA polymerase I
16	Klebsiella_similipneumoniae_ATCC_700603	AMR13709.1	3827583	3830375	2793	+		DNA polymerase I
16	Klebsiella_similipneumoniae_HKUOPA4	ASR23043.1	4148873	4151665	2793	+		DNA polymerase I
16	Klebsiella_similipneumoniae_HKUOPJ4	ASR28493.1	4898040	4900832	2793	+		DNA polymerase I
16	Klebsiella_similipneumoniae_HKUOPL4	ASR31437.1	2838014	2840806	2793	+		DNA polymerase I
16	Klebsiella_similipneumoniae_KPC142	KPC142_04529	5156553	5159345	2793	-	polA	DNA polymerase I
16	Klebsiella_similipneumoniae_MGH_44	ESM61761.1	3339434	3342226	2793	+		DNA polymerase I
16	Klebsiella_variicola_BIDMC_61	KDH20148.1	4645	7437	2793	+		DNA polymerase I
16	Klebsiella_variicola_BIDMC88	KMI05960.1	5328485	5331277	2793	+		DNA polymerase I
16	Klebsiella_variicola_BZ19	KFJ98469.1	4884	7676	2793	+		DNA polymerase I
16	Klebsiella_variicola_GJ1	AQL13743.1	25828	28620	2793	+		DNA polymerase I
16	Klebsiella_variicola_MGH_20	ESN32289.1	4543289	4546081	2793	+		DNA polymerase I
16	Klebsiella_variicola_MGH_40	ESM67984.1	1279883	1282675	2793	+		DNA polymerase I
16	Klebsiella_variicola_MGH_80	KDL98418.1	5133	7925	2793	+		DNA polymerase I
16	Klebsiella_variicola_UCI_18	EWD77501.1	1299222	1302014	2793	+		DNA polymerase I
16	Klebsiella_variicola_UCICRE10	ESL92938.1	10124	12916	2793	+		DNA polymerase I
17	Klebsiella_pneumoniae_1084	AFQ68183.1	5319938	5321311	1374	-		Coproporphyrinogen III oxidase, oxygen-independent
17	Klebsiella_pneumoniae_CAV1193	ALR25262.1	2163985	2165358	1374	-		coproporphyrinogen III oxidase
17	Klebsiella_pneumoniae_DSM_30104	EJK88842.1	9488	10945	1458	+		coproporphyrinogen dehydrogenase
17	Klebsiella_pneumoniae_HS11286	AEW58722.1	30910	32283	1374	+		coproporphyrinogen III oxidase
17	Klebsiella_pneumoniae_KCTC_2242	AEK00654.1	5028032	5029405	1374	+		coproporphyrinogen III oxidase
17	Klebsiella_pneumoniae_Kp13	AHE47099.1	5240365	5241738	1374	-	hemN	Oxygen-independent coproporphyrinogen-III oxidase
17	Klebsiella_pneumoniae_KP617	ALH86566.1	3570585	3571958	1374	-		coproporphyrinogen III oxidase
17	Klebsiella_pneumoniae_MGH_78578	ABR79554.1	4573628	4575001	1374	+	hemN	coproporphyrinogen III oxidase
17	Klebsiella_pneumoniae_NTUH-K2044	BAH60947.1	30705	32078	1374	+	hemN	coproporphyrinogen III oxidase
17	Klebsiella_quasipneumoniae_01A030	CDQ12468.1	9726	11099	1374	+	hemN	coproporphyrinogen III oxidase, SAM and NAD(P)H dependent, oxygen-independent
17	Klebsiella_quasipneumoniae_18A069	CDN03081.1	9604	10977	1374	+	hemN	coproporphyrinogen III oxidase, SAM and NAD(P)H dependent, oxygen-independent
17	Klebsiella_quasipneumoniae_21_GR_13	OCU22131.1	88329	89702	1374	-		oxygen-independent coproporphyrinogen III oxidase
17	Klebsiella_quasipneumoniae_AK_SD_007	OVY37412.1	88278	89651	1374	-		oxygen-independent coproporphyrinogen III oxidase
17	Klebsiella_quasipneumoniae_ARLG-2711	OVQ93187.1	84607	85980	1374	-		oxygen-independent coproporphyrinogen III oxidase
17	Klebsiella_quasipneumoniae_FI_HV_2014	KNG96628.1	86168	87541	1374	-		coproporphyrinogen III oxidase
17	Klebsiella_quasipneumoniae_MGH96	KMH21906.1	14081	15454	1374	+		oxygen-independent coproporphyrinogen-III oxidase
17	Klebsiella_quasipneumoniae_PO1285	OVV02263.1	84544	85917	1374	-		oxygen-independent coproporphyrinogen III oxidase
17	Klebsiella_quasipneumoniae_UCICRE14	ESL71992.1	4307005	4308378	1374	+		oxygen-independent coproporphyrinogen-III oxidase
17	Klebsiella_similipneumoniae_07A044	CDN04631.1	9750	11123	1374	+	hemN	coproporphyrinogen III oxidase, SAM and NAD(P)H dependent, oxygen-independent
17	Klebsiella_similipneumoniae_193_KOXY	WP_043521875.1	18946	20319	1374	-		oxygen-independent coproporphyrinogen III oxidase
17	Klebsiella_similipneumoniae_385_ECLO	WP_049115275.1	15696	17069	1374	-		coproporphyrinogen III oxidase
17	Klebsiella_similipneumoniae_ATCC_700603	AMR13712.1	3832651	3834024	1374	+		oxygen-independent coproporphyrinogen III oxidase
17	Klebsiella_similipneumoniae_HKUOPA4	ASR23046.1	4153941	4155314	1374	+		coproporphyrinogen III oxidase
17	Klebsiella_similipneumoniae_HKUOPJ4	ASR28496.1	4903108	4904481	1374	+		coproporphyrinogen III oxidase
17	Klebsiella_similipneumoniae_HKUOPL4	ASR31440.1	2843082	2844455	1374	+		coproporphyrinogen III oxidase
17	Klebsiella_similipneumoniae_KPC142	KPC142_04526	5152904	5154277	1374	-	hemN	Oxygen-independent coproporphyrinogen-III oxidase
17	Klebsiella_similipneumoniae_MGH_44	ESM61764.1	3344502	3345875	1374	+		oxygen-independent coproporphyrinogen-III oxidase
17	Klebsiella_variicola_BIDMC_61	KDH20151.1	9697	11070	1374	+		oxygen-independent coproporphyrinogen-III oxidase
17	Klebsiella_variicola_BIDMC88	KMI05963.1	5333537	5334910	1374	+		oxygen-independent coproporphyrinogen-III oxidase
17	Klebsiella_variicola_BZ19	KFJ98472.1	9935	11308	1374	+		coproporphyrinogen III oxidase
17	Klebsiella_variicola_GJ1	AQL13746.1	30880	32253	1374	+		oxygen-independent coproporphyrinogen III oxidase
17	Klebsiella_variicola_MGH_20	ESN32292.1	4548341	4549714	1374	+		oxygen-independent coproporphyrinogen-III oxidase
17	Klebsiella_variicola_MGH_40	ESM67987.1	1284935	1286308	1374	+		oxygen-independent coproporphyrinogen-III oxidase
17	Klebsiella_variicola_MGH_80	KDL98421.1	10185	11558	1374	+		oxygen-independent coproporphyrinogen-III oxidase
17	Klebsiella_variicola_UCI_18	EWD77504.1	1304274	1305647	1374	+		oxygen-independent coproporphyrinogen-III oxidase
17	Klebsiella_variicola_UCICRE10	ESL92941.1	15176	16549	1374	+		oxygen-independent coproporphyrinogen-III oxidase
18	Klebsiella_pneumoniae_1084	AFQ68182.1	5318272	5319681	1410	+		Nitrogen regulation protein NR(I)
18	Klebsiella_pneumoniae_CAV1193	ALR28299.1	2162319	2163728	1410	+	glnG	nitrogen regulation protein NR(I)
18	Klebsiella_pneumoniae_DSM_30104	EJK88843.1	11202	12611	1410	-		nitrogen regulation protein
18	Klebsiella_pneumoniae_HS11286	AEW58723.1	32540	33949	1410	-		nitrogen regulation protein NR(I)
18	Klebsiella_pneumoniae_KCTC_2242	AEK00655.1	5029662	5031071	1410	-	glnG	nitrogen regulation protein NR(I)
18	Klebsiella_pneumoniae_Kp13	AHE47098.1	5238699	5240108	1410	+	ntrC	Nitrogen assimilation regulatory protein
18	Klebsiella_pneumoniae_KP617	ALH86565.1	3568919	3570328	1410	+	glnG	nitrogen regulation protein NR(I)
18	Klebsiella_pneumoniae_MGH_78578	ABR79555.1	4575258	4576667	1410	-	glnG	response regulator for gln (sensor glnL) (nitrogen regulator I, NRI)
18	Klebsiella_pneumoniae_NTUH-K2044	BAH60948.1	32335	33744	1410	-	glnG	DNA-binding response regulator in two-component regulatory system with GlnL
18	Klebsiella_quasipneumoniae_01A030	CDQ12469.1	11356	12765	1410	-	glnG	response regulator in two-component regulatory system with GlnL, nitrogen regulation (EBP family)
18	Klebsiella_quasipneumoniae_18A069	CDN03082.1	11234	12643	1410	-	glnG	fused DNA-binding response regulator in two-component regulatory system with GlnL: response regulator; sigma54 interaction protein
18	Klebsiella_quasipneumoniae_21_GR_13	OCU22130.1	86663	88072	1410	+		nitrogen regulation protein NR(I)
18	Klebsiella_quasipneumoniae_AK_SD_007	OVY37411.1	86612	88021	1410	+		nitrogen regulation protein NR(I)
18	Klebsiella_quasipneumoniae_ARLG-2711	OVQ93186.1	82941	84350	1410	+		nitrogen regulation protein NR(I)
18	Klebsiella_quasipneumoniae_FI_HV_2014	KNG96627.1	84502	85911	1410	+	glnG	nitrogen regulation protein NR(I)
18	Klebsiella_quasipneumoniae_MGH96	KMH21908.1	15711	17120	1410	-		nitrogen assimilation regulatory protein
18	Klebsiella_quasipneumoniae_PO1285	OVV02262.1	82878	84287	1410	+		nitrogen regulation protein NR(I)
18	Klebsiella_quasipneumoniae_UCICRE14	ESL71994.1	4308635	4310044	1410	-		nitrogen assimilation regulatory protein
18	Klebsiella_similipneumoniae_07A044	CDN04632.1	11380	12789	1410	-	glnG	fused DNA-binding response regulator in two-component regulatory system with GlnL: response regulator; sigma54 interaction protein
18	Klebsiella_similipneumoniae_193_KOXY	WP_002882749.1	14030	15439	1410	+		nitrogen regulation protein NR(I)
18	Klebsiella_similipneumoniae_385_ECLO	WP_002882749.1	14030	15439	1410	+		nitrogen regulation protein NR(I)
18	Klebsiella_similipneumoniae_ATCC_700603	AMR13713.1	3834281	3835690	1410	-		nitrogen regulation protein NR(I)
18	Klebsiella_similipneumoniae_HKUOPA4	ASR23047.1	4155570	4156979	1410	-	glnG	nitrogen regulation protein NR(I)
18	Klebsiella_similipneumoniae_HKUOPJ4	ASR28497.1	4904737	4906146	1410	-	glnG	nitrogen regulation protein NR(I)
18	Klebsiella_similipneumoniae_HKUOPL4	ASR31441.1	2844711	2846120	1410	-	glnG	nitrogen regulation protein NR(I)
18	Klebsiella_similipneumoniae_KPC142	KPC142_04525	5151238	5152647	1410	+	ntrC	Nitrogen assimilation regulatory protein
18	Klebsiella_similipneumoniae_MGH_44	ESM61765.1	3346132	3347541	1410	-		nitrogen assimilation regulatory protein
18	Klebsiella_variicola_BIDMC_61	KDH20152.1	11331	12740	1410	-		nitrogen assimilation regulatory protein
18	Klebsiella_variicola_BIDMC88	KMI05964.1	5335171	5336580	1410	-		nitrogen assimilation regulatory protein
18	Klebsiella_variicola_BZ19	KFJ98473.1	11569	12978	1410	-	glnG	nitrogen regulation protein NR(I)
18	Klebsiella_variicola_GJ1	AQL13747.1	32514	33923	1410	-		nitrogen regulation protein NR(I)
18	Klebsiella_variicola_MGH_20	ESN32294.1	4549975	4551384	1410	-		nitrogen assimilation regulatory protein
18	Klebsiella_variicola_MGH_40	ESM67988.1	1286569	1287978	1410	-		nitrogen assimilation regulatory protein
18	Klebsiella_variicola_MGH_80	KDL98422.1	11819	13228	1410	-		nitrogen assimilation regulatory protein
18	Klebsiella_variicola_UCI_18	EWD77506.1	1305908	1307317	1410	-		nitrogen assimilation regulatory protein
18	Klebsiella_variicola_UCICRE10	ESL92943.1	16810	18219	1410	-		nitrogen assimilation regulatory protein
19	Klebsiella_pneumoniae_1084	AFQ68181.1	5317214	5318263	1050	+		Nitrogen regulation protein NR(II)
19	Klebsiella_pneumoniae_CAV1193	ALR25261.1	2161261	2162310	1050	+	glnL	PAS domain-containing sensor histidine kinase
19	Klebsiella_pneumoniae_DSM_30104	EJK88844.1	12620	13696	1077	-		nitrogen regulation protein NR
19	Klebsiella_pneumoniae_HS11286	AEW58724.1	33958	35007	1050	-		nitrogen regulation protein NR(II)
19	Klebsiella_pneumoniae_KCTC_2242	AEK00656.1	5031080	5032129	1050	-	glnL	nitrogen regulation protein NR(II)
19	Klebsiella_pneumoniae_Kp13	AHE47097.1	5237641	5238690	1050	+	ntrB	Nitrogen regulation protein ntrB
19	Klebsiella_pneumoniae_KP617	ALH86564.1	3567861	3568910	1050	+	glnL	nitrogen regulation protein NR(II)
19	Klebsiella_pneumoniae_MGH_78578	ABR79556.1	4576676	4577725	1050	-	glnL	histidine protein kinase sensor for GlnG regulator (nitrogen regulator II, NRII)
19	Klebsiella_pneumoniae_NTUH-K2044	BAH60949.1	33753	34802	1050	-	glnL	sensory histidine kinase in two-component regulatory system with GlnG
19	Klebsiella_quasipneumoniae_01A030	CDQ12470.1	12774	13823	1050	-	glnL	sensory histidine kinase in two-component regulatory system with GlnG
19	Klebsiella_quasipneumoniae_18A069	CDN03083.1	12652	13701	1050	-	glnL	sensory histidine kinase in two-component regulatory system with GlnG
19	Klebsiella_quasipneumoniae_21_GR_13	OCU22129.1	85605	86654	1050	+		two-component system sensor histidine kinase NtrB
19	Klebsiella_quasipneumoniae_AK_SD_007	OVY37410.1	85554	86603	1050	+		two-component system sensor histidine kinase NtrB
19	Klebsiella_quasipneumoniae_ARLG-2711	OVQ93185.1	81883	82932	1050	+		two-component system sensor histidine kinase NtrB
19	Klebsiella_quasipneumoniae_FI_HV_2014	KNG96626.1	83444	84493	1050	+	glnL	nitrogen regulation protein NR(II)
19	Klebsiella_quasipneumoniae_MGH96	KMH21909.1	17129	18178	1050	-		nitrogen regulation protein NtrB
19	Klebsiella_quasipneumoniae_PO1285	OVV02261.1	81820	82869	1050	+		two-component system sensor histidine kinase NtrB
19	Klebsiella_quasipneumoniae_UCICRE14	ESL71995.1	4310053	4311102	1050	-		nitrogen regulation protein ntrB
19	Klebsiella_similipneumoniae_07A044	CDN04633.1	12798	13847	1050	-	glnL	sensory histidine kinase in two-component regulatory system with GlnG
19	Klebsiella_similipneumoniae_193_KOXY	WP_004203621.1	12972	14021	1050	+		two-component system sensor histidine kinase NtrB
19	Klebsiella_similipneumoniae_385_ECLO	WP_004203621.1	12972	14021	1050	+		two-component system sensor histidine kinase NtrB
19	Klebsiella_similipneumoniae_ATCC_700603	AMR13714.1	3835699	3836748	1050	-		two-component system sensor histidine kinase NtrB
19	Klebsiella_similipneumoniae_HKUOPA4	ASR23048.1	4156988	4158037	1050	-	glnL	PAS domain-containing sensor histidine kinase
19	Klebsiella_similipneumoniae_HKUOPJ4	ASR28498.1	4906155	4907204	1050	-	glnL	PAS domain-containing sensor histidine kinase
19	Klebsiella_similipneumoniae_HKUOPL4	ASR31442.1	2846129	2847178	1050	-	glnL	PAS domain-containing sensor histidine kinase
19	Klebsiella_similipneumoniae_KPC142	KPC142_04524	5150180	5151229	1050	+	ntrB	Nitrogen regulation protein NtrB
19	Klebsiella_similipneumoniae_MGH_44	ESM61766.1	3347550	3348599	1050	-		nitrogen regulation protein ntrB
19	Klebsiella_variicola_BIDMC_61	KDH20153.1	12749	13798	1050	-		nitrogen regulation protein ntrB
19	Klebsiella_variicola_BIDMC88	KMI05965.1	5336589	5337638	1050	-		nitrogen regulation protein NtrB
19	Klebsiella_variicola_BZ19	KFJ98474.1	12987	14036	1050	-	glnL	nitrogen regulation protein NR(II)
19	Klebsiella_variicola_GJ1	AQL13748.1	33932	34981	1050	-		two-component system sensor histidine kinase NtrB
19	Klebsiella_variicola_MGH_20	ESN32295.1	4551393	4552442	1050	-		nitrogen regulation protein ntrB
19	Klebsiella_variicola_MGH_40	ESM67989.1	1287987	1289036	1050	-		nitrogen regulation protein ntrB
19	Klebsiella_variicola_MGH_80	KDL98423.1	13237	14286	1050	-		nitrogen regulation protein ntrB
19	Klebsiella_variicola_UCI_18	EWD77507.1	1307326	1308375	1050	-		nitrogen regulation protein ntrB
19	Klebsiella_variicola_UCICRE10	ESL92944.1	18228	19277	1050	-		nitrogen regulation protein ntrB
20	Klebsiella_pneumoniae_1084	AFQ68178.1	5313414	5315237	1824	-		GTP-binding protein TypA/BipA
20	Klebsiella_pneumoniae_CAV1193	ALR25258.1	2157461	2159284	1824	-		GTP-binding protein TypA
20	Klebsiella_pneumoniae_DSM_30104	EJK88847.1	15646	17469	1824	+		glutathione-disulfide reductase
20	Klebsiella_pneumoniae_HS11286	AEW58727.1	36984	38807	1824	+		GTP-binding protein
20	Klebsiella_pneumoniae_KCTC_2242	AEK00658.1	5034106	5035929	1824	+		GTP-binding protein
20	Klebsiella_pneumoniae_Kp13	AHE47094.1	5233841	5235664	1824	-	typA	GTP-binding protein typA/bipA
20	Klebsiella_pneumoniae_KP617	ALH86561.1	3564061	3565884	1824	-		GTP-binding protein TypA
20	Klebsiella_pneumoniae_MGH_78578	ABR79558.1	4579702	4581525	1824	+	bipA	GTP-binding elongation factor family protein
20	Klebsiella_pneumoniae_NTUH-K2044	BAH60951.1	36779	38602	1824	+	bipA	GTP-binding elongation factor family protein
20	Klebsiella_quasipneumoniae_01A030	CDQ12472.1	15800	17623	1824	+	typA	GTP-binding elongation factor family protein
20	Klebsiella_quasipneumoniae_18A069	CDN03085.1	15678	17501	1824	+	bipA	GTP-binding protein
20	Klebsiella_quasipneumoniae_21_GR_13	OCU22126.1	81805	83628	1824	-		GTP-binding protein TypA
20	Klebsiella_quasipneumoniae_AK_SD_007	OVY37427.1	83530	83713	184	+		hypothetical protein
20	Klebsiella_quasipneumoniae_ARLG-2711	OVQ93183.1	79859	80042	184	+		hypothetical protein
20	Klebsiella_quasipneumoniae_FI_HV_2014	KNG96624.1	79644	81467	1824	-		GTP-binding protein TypA
20	Klebsiella_quasipneumoniae_MGH96	KMH21911.1	20155	21978	1824	+		GTP-binding protein TypA/BipA
20	Klebsiella_quasipneumoniae_PO1285	OVV02279.1	79796	79979	184	+		hypothetical protein
20	Klebsiella_quasipneumoniae_UCICRE14	ESL71997.1	4313079	4314902	1824	+		GTP-binding protein TypA/BipA
20	Klebsiella_similipneumoniae_07A044	CDN04635.1	15824	17647	1824	+	bipA	GTP-binding protein
20	Klebsiella_similipneumoniae_193_KOXY	WP_002882755.1	10948	11131	184	+		hypothetical protein
20	Klebsiella_similipneumoniae_385_ECLO	WP_002882755.1	10948	11131	184	+		hypothetical protein
20	Klebsiella_similipneumoniae_ATCC_700603	AMR13717.1	3838725	3840548	1824	+		GTP-binding protein TypA
20	Klebsiella_similipneumoniae_HKUOPA4	ASR23051.1	4160014	4161837	1824	+		GTP-binding protein TypA
20	Klebsiella_similipneumoniae_HKUOPJ4	ASR28501.1	4909181	4911004	1824	+		GTP-binding protein TypA
20	Klebsiella_similipneumoniae_HKUOPL4	ASR31445.1	2849155	2850978	1824	+		GTP-binding protein TypA
20	Klebsiella_similipneumoniae_KPC142	KPC142_04522	5146380	5148203	1824	-	typA	GTP-binding protein TypA/BipA
20	Klebsiella_similipneumoniae_MGH_44	ESM61768.1	3350576	3352399	1824	+		GTP-binding protein TypA/BipA
20	Klebsiella_variicola_BIDMC_61	KDH20155.1	15775	17598	1824	+		GTP-binding protein typA/BipA
20	Klebsiella_variicola_BIDMC88	KMI05967.1	5339615	5341438	1824	+		GTP-binding protein TypA/BipA
20	Klebsiella_variicola_BZ19	KFJ98476.1	16014	17837	1824	+		GTP-binding protein TypA
20	Klebsiella_variicola_GJ1	AQL13750.1	36958	38781	1824	+		GTP-binding protein TypA
20	Klebsiella_variicola_MGH_20	ESN32297.1	4554419	4556242	1824	+		GTP-binding protein typA/BipA
20	Klebsiella_variicola_MGH_40	ESM67991.1	1291013	1292836	1824	+		GTP-binding protein TypA/BipA
20	Klebsiella_variicola_MGH_80	KDL98425.1	16263	18086	1824	+		GTP-binding protein typA/BipA
20	Klebsiella_variicola_UCI_18	EWD77509.1	1310352	1312175	1824	+		GTP-binding protein TypA/BipA
20	Klebsiella_variicola_UCICRE10	ESL92946.1	21254	23077	1824	+		GTP-binding protein TypA/BipA
21	Klebsiella_pneumoniae_1084	AFQ68174.1	5310405	5311406	1002	-		GNAT family acetyltransferase YiiD
21	Klebsiella_pneumoniae_CAV1193	ALR25254.1	2154452	2155393	942	-		hypothetical protein
21	Klebsiella_pneumoniae_DSM_30104	EJK88851.1	19489	20478	990	+		putative acetyltransferase
21	Klebsiella_pneumoniae_HS11286	AEW58731.1	40815	41816	1002	+		putative acetyltransferase
21	Klebsiella_pneumoniae_KCTC_2242	AEK00662.1	5037949	5038938	990	+		putative acetyltransferase
21	Klebsiella_pneumoniae_Kp13	AHE47090.1	5230832	5231821	990	-		GCN5-related N-acetyltransferase
21	Klebsiella_pneumoniae_KP617	ALH86557.1	3561052	3561993	942	-		hypothetical protein
21	Klebsiella_pneumoniae_MGH_78578	ABR79562.1	4583593	4584534	942	+	yiiD	putative acetyltransferase
21	Klebsiella_pneumoniae_NTUH-K2044	BAH60955.1	40622	41611	990	+	yiiD	putative acetyltransferase
21	Klebsiella_quasipneumoniae_01A030	CDQ12476.1	19691	20632	942	+	yiiD	putative acetyltransferase
21	Klebsiella_quasipneumoniae_18A069	CDN03089.1	19569	20510	942	+	yiiD	putative acetyltransferase
21	Klebsiella_quasipneumoniae_21_GR_13	OCU22122.1	78796	79737	942	-		hypothetical protein
21	Klebsiella_quasipneumoniae_AK_SD_007	OVY37405.1	78745	79734	990	-		GNAT family N-acetyltransferase
21	Klebsiella_quasipneumoniae_ARLG-2711	OVQ93179.1	75074	76063	990	-		GNAT family N-acetyltransferase
21	Klebsiella_quasipneumoniae_FI_HV_2014	KNG96620.1	76635	77576	942	-		hypothetical protein
21	Klebsiella_quasipneumoniae_MGH96	KMH21915.1	24046	24987	942	+		galactoside O-acetyltransferase
21	Klebsiella_quasipneumoniae_PO1285	OVV02256.1	75011	76000	990	-		GNAT family N-acetyltransferase
21	Klebsiella_quasipneumoniae_UCICRE14	ESL72001.1	4316970	4317911	942	+		galactoside O-acetyltransferase
21	Klebsiella_similipneumoniae_07A044	CDN04639.1	19715	20656	942	+	yiiD	putative acetyltransferase
21	Klebsiella_similipneumoniae_193_KOXY	WP_025999202.1	6163	7104	942	-		GNAT family N-acetyltransferase
21	Klebsiella_similipneumoniae_385_ECLO	WP_025999202.1	6163	7104	942	-		GNAT family N-acetyltransferase
21	Klebsiella_similipneumoniae_ATCC_700603	AMR13721.1	3842616	3843557	942	+		GNAT family N-acetyltransferase
21	Klebsiella_similipneumoniae_HKUOPA4	ASR23058.1	4167169	4168110	942	+		hypothetical protein
21	Klebsiella_similipneumoniae_HKUOPJ4	ASR28508.1	4916336	4917277	942	+		hypothetical protein
21	Klebsiella_similipneumoniae_HKUOPL4	ASR31452.1	2856310	2857251	942	+		hypothetical protein
21	Klebsiella_similipneumoniae_KPC142	KPC142_05512	5140107	5141096	990	-		GCN5-related N-acetyltransferase
21	Klebsiella_similipneumoniae_MGH_44	ESM61772.1	3354467	3355408	942	+		galactoside O-acetyltransferase
21	Klebsiella_variicola_BIDMC_61	KDH20162.1	22942	23883	942	+		hypothetical protein
21	Klebsiella_variicola_BIDMC88	KMI05972.1	5343505	5344446	942	+		galactoside O-acetyltransferase
21	Klebsiella_variicola_BZ19	KFJ98480.1	19904	20845	942	+		hypothetical protein
21	Klebsiella_variicola_GJ1	AQL13754.1	40848	41789	942	+		GNAT family N-acetyltransferase
21	Klebsiella_variicola_MGH_20	ESN32301.1	4558309	4559250	942	+		galactoside O-acetyltransferase
21	Klebsiella_variicola_MGH_40	ESM67995.1	1294902	1295843	942	+		galactoside O-acetyltransferase
21	Klebsiella_variicola_MGH_80	KDL98429.1	20153	21094	942	+		hypothetical protein
21	Klebsiella_variicola_UCI_18	EWD77513.1	1314194	1315183	990	+		galactoside O-acetyltransferase
21	Klebsiella_variicola_UCICRE10	ESL92950.1	25144	26085	942	+		galactoside O-acetyltransferase
22	Klebsiella_pneumoniae_1084	AFQ68170.1	5307541	5308470	930	+		formate dehydrogenase formation protein FdhE
22	Klebsiella_pneumoniae_CAV1193	ALR25250.1	2151588	2152517	930	+		formate dehydrogenase accessory protein FdhE
22	Klebsiella_pneumoniae_DSM_30104	EJK88857.1	22413	23342	930	-		formate dehydrogenase accessory protein FdhE
22	Klebsiella_pneumoniae_HS11286	AEW58735.1	43751	44680	930	-		formate dehydrogenase accessory protein FdhE
22	Klebsiella_pneumoniae_KCTC_2242	AEK00666.1	5040873	5041802	930	-		formate dehydrogenase accessory protein FdhE
22	Klebsiella_pneumoniae_Kp13	AHE47086.1	5227967	5228896	930	+	fdhE	Protein fdhE
22	Klebsiella_pneumoniae_KP617	ALH86553.1	3558188	3559117	930	+		formate dehydrogenase accessory protein FdhE
22	Klebsiella_pneumoniae_MGH_78578	ABR79566.1	4586469	4587398	930	-	fdhE	formate dehydrogenase accessory protein FdhE
22	Klebsiella_pneumoniae_NTUH-K2044	BAH60959.1	43546	44475	930	-	fdhE	formate dehydrogenase accessory protein
22	Klebsiella_quasipneumoniae_01A030	CDQ12478.1	21838	22767	930	-	fdhE	formate dehydrogenase formation protein
22	Klebsiella_quasipneumoniae_18A069	CDN03091.1	21716	22645	930	-	fdhE	formate dehydrogenase formation protein
22	Klebsiella_quasipneumoniae_21_GR_13	OCU22120.1	76661	77590	930	+		formate dehydrogenase accessory protein FdhE
22	Klebsiella_quasipneumoniae_AK_SD_007	OVY37403.1	76610	77539	930	+		formate dehydrogenase accessory protein FdhE
22	Klebsiella_quasipneumoniae_ARLG-2711	OVQ93177.1	72939	73868	930	+		formate dehydrogenase accessory protein FdhE
22	Klebsiella_quasipneumoniae_FI_HV_2014	KNG96618.1	74500	75429	930	+		formate dehydrogenase
22	Klebsiella_quasipneumoniae_MGH96	KMH21917.1	26193	27122	930	-		protein FdhE
22	Klebsiella_quasipneumoniae_PO1285	OVV02254.1	72876	73805	930	+		formate dehydrogenase accessory protein FdhE
22	Klebsiella_quasipneumoniae_UCICRE14	ESL72003.1	4319117	4320046	930	-		protein FdhE
22	Klebsiella_similipneumoniae_07A044	CDN04641.1	21909	22838	930	-	fdhE	formate dehydrogenase formation protein
22	Klebsiella_similipneumoniae_193_KOXY	WP_004203631.1	3980	4909	930	+		formate dehydrogenase accessory protein FdhE
22	Klebsiella_similipneumoniae_385_ECLO	WP_004203631.1	3980	4909	930	+		formate dehydrogenase accessory protein FdhE
22	Klebsiella_similipneumoniae_ATCC_700603	AMR13723.1	3844811	3845740	930	-		formate dehydrogenase accessory protein FdhE
22	Klebsiella_similipneumoniae_HKUOPA4	ASR23060.1	4169364	4170293	930	-		formate dehydrogenase accessory protein FdhE
22	Klebsiella_similipneumoniae_HKUOPJ4	ASR28510.1	4918531	4919460	930	-		formate dehydrogenase accessory protein FdhE
22	Klebsiella_similipneumoniae_HKUOPL4	ASR31454.1	2858505	2859434	930	-		formate dehydrogenase accessory protein FdhE
22	Klebsiella_similipneumoniae_KPC142	KPC142_04512	5137925	5138854	930	+	fdhE	Protein fdhE
22	Klebsiella_similipneumoniae_MGH_44	ESM61774.1	3356662	3357591	930	-		protein FdhE
22	Klebsiella_variicola_BIDMC_61	KDH20166.1	25818	26747	930	-		protein FdhE
22	Klebsiella_variicola_BIDMC88	KMI05976.1	5346380	5347321	942	-		protein FdhE
22	Klebsiella_variicola_BZ19	KFJ98484.1	22780	23709	930	-		formate dehydrogenase
22	Klebsiella_variicola_GJ1	AQL13758.1	43725	44654	930	-		formate dehydrogenase accessory protein FdhE
22	Klebsiella_variicola_MGH_20	ESN32305.1	4561186	4562115	930	-		protein FdhE
22	Klebsiella_variicola_MGH_40	ESM67999.1	1297778	1298707	930	-		protein FdhE
22	Klebsiella_variicola_MGH_80	KDL98433.1	23028	23957	930	-		protein FdhE
22	Klebsiella_variicola_UCI_18	EWD77517.1	1317119	1318048	930	-		protein FdhE
22	Klebsiella_variicola_UCICRE10	ESL92954.1	28021	28950	930	-		protein FdhE
23	Klebsiella_pneumoniae_CAV1193	ALR25247.1	2147630	2150044	2415	+		formate dehydrogenase
23	Klebsiella_pneumoniae_DSM_30104	EJK88860.1	24886	27300	2415	-		formate dehydrogenase-O alpha subunit
23	Klebsiella_pneumoniae_HS11286	AEW58738.1	46224	48638	2415	-		formate dehydrogenase-O alpha subunit
23	Klebsiella_pneumoniae_KCTC_2242	AEK00669.1	5043346	5045760	2415	-		formate dehydrogenase-O alpha subunit
23	Klebsiella_pneumoniae_KP617	ALH86550.1	3554230	3556644	2415	+		formate dehydrogenase
23	Klebsiella_pneumoniae_MGH_78578	ABR79569.1	4588942	4591356	2415	-	fdoG	hypothetical protein
23	Klebsiella_quasipneumoniae_01A030	CDQ12481.1	24311	26725	2415	-	fdoG	Formate dehydrogenase-O, major subunit, selenocysteine-containing
23	Klebsiella_quasipneumoniae_18A069	CDN03094.1	24189	26603	2415	-		conserved hypothetical protein
23	Klebsiella_quasipneumoniae_21_GR_13	OCU22117.1	72703	75117	2415	+		formate dehydrogenase-N subunit alpha
23	Klebsiella_quasipneumoniae_AK_SD_007	OVY37400.1	72652	75066	2415	+		formate dehydrogenase-N subunit alpha
23	Klebsiella_quasipneumoniae_ARLG-2711	OVQ93174.1	68981	71395	2415	+		formate dehydrogenase-N subunit alpha
23	Klebsiella_quasipneumoniae_FI_HV_2014	KNG96615.1	70542	72956	2415	+		formate dehydrogenase
23	Klebsiella_quasipneumoniae_MGH96	KMH21920.1	28666	31080	2415	-		formate dehydrogenase-O major subunit
23	Klebsiella_quasipneumoniae_PO1285	OVV02251.1	68918	71332	2415	+		formate dehydrogenase-N subunit alpha
23	Klebsiella_quasipneumoniae_UCICRE14	ESL72006.1	4321590	4324004	2415	-		formate dehydrogenase-O major subunit
23	Klebsiella_similipneumoniae_07A044	CDN04644.1	24382	26796	2415	-		Formate dehydrogenase-O major subunit (fragment)
23	Klebsiella_similipneumoniae_193_KOXY	WP_004203635.1	22	2436	2415	+		formate dehydrogenase-N subunit alpha
23	Klebsiella_similipneumoniae_385_ECLO	WP_004203635.1	22	2436	2415	+		formate dehydrogenase-N subunit alpha
23	Klebsiella_similipneumoniae_ATCC_700603	AMR13726.1	3847284	3849698	2415	-		formate dehydrogenase-N subunit alpha
23	Klebsiella_similipneumoniae_HKUOPA4	ASR23063.1	4171837	4174251	2415	-		formate dehydrogenase
23	Klebsiella_similipneumoniae_HKUOPJ4	ASR28513.1	4921004	4923418	2415	-		formate dehydrogenase
23	Klebsiella_similipneumoniae_HKUOPL4	ASR31457.1	2860978	2863392	2415	-		formate dehydrogenase
23	Klebsiella_similipneumoniae_KPC142	KPC142_04509	5133967	5136381	2415	+		formate dehydrogenase subunit alpha
23	Klebsiella_similipneumoniae_MGH_44	ESM61777.1	3359135	3361549	2415	-		formate dehydrogenase-O major subunit
23	Klebsiella_variicola_BIDMC_61	KDH20169.1	28291	30705	2415	-		formate dehydrogenase-O major subunit
23	Klebsiella_variicola_BIDMC88	KMI05979.1	5348865	5351279	2415	-		formate dehydrogenase-O major subunit
23	Klebsiella_variicola_BZ19	KFJ98487.1	25253	27667	2415	-		formate dehydrogenase
23	Klebsiella_variicola_GJ1	AQL13761.1	46198	48612	2415	-		formate dehydrogenase-N subunit alpha
23	Klebsiella_variicola_MGH_20	ESN32308.1	4563659	4566073	2415	-		formate dehydrogenase-O major subunit
23	Klebsiella_variicola_MGH_40	ESM68002.1	1300251	1302665	2415	-		formate dehydrogenase-O major subunit
23	Klebsiella_variicola_MGH_80	KDL98436.1	25501	27915	2415	-		formate dehydrogenase-O major subunit
23	Klebsiella_variicola_UCI_18	EWD77520.1	1319592	1322006	2415	-		formate dehydrogenase-O major subunit
23	Klebsiella_variicola_UCICRE10	ESL92957.1	30494	32908	2415	-		formate dehydrogenase-O major subunit
24	Klebsiella_pneumoniae_1084	AFQ68164.1	5300230	5301210	981	-		6-phosphofructokinase
24	Klebsiella_pneumoniae_DSM_30104	EJK88864.1	29601	30653	1053	+		putative 6-phosphofructokinase
24	Klebsiella_pneumoniae_HS11286	AEW58742.1	51011	51991	981	+		putative 6-phosphofructokinase
24	Klebsiella_pneumoniae_KCTC_2242	AEK00673.1	5048133	5049113	981	+		putative 6-phosphofructokinase
24	Klebsiella_pneumoniae_MGH_78578	ABR79572.1	4593729	4594709	981	+		putative 6-phosphofructokinase
24	Klebsiella_pneumoniae_NTUH-K2044	BAH60967.1	50734	51786	1053	+		putative 6-phosphofructokinase
24	Klebsiella_quasipneumoniae_01A030	CDQ12496.1	38462	39442	981	+		Phosphofructokinase
24	Klebsiella_quasipneumoniae_18A069	CDN03104.1	985	1965	981	+		Phosphofructokinase
24	Klebsiella_quasipneumoniae_21_GR_13	OCU22113.1	69363	70343	981	-		permease
24	Klebsiella_quasipneumoniae_AK_SD_007	OVY37396.1	69294	70292	999	-		permease
24	Klebsiella_quasipneumoniae_ARLG-2711	OVQ93169.1	65641	66621	981	-		permease
24	Klebsiella_quasipneumoniae_FI_HV_2014	KNG96611.1	67202	68182	981	-		permease
24	Klebsiella_quasipneumoniae_MGH96	KMH21924.1	33440	34420	981	+		6-phosphofructokinase
24	Klebsiella_quasipneumoniae_PO1285	OVV02247.1	65578	66558	981	-		permease
24	Klebsiella_quasipneumoniae_UCICRE14	ESL72010.1	4326364	4327344	981	+		6-phosphofructokinase
24	Klebsiella_similipneumoniae_07A044	CDN04650.1	29156	30136	981	+		Phosphofructokinase
24	Klebsiella_similipneumoniae_193_KOXY	WP_004203638.1	18120	19100	981	-		phosphofructokinase
24	Klebsiella_similipneumoniae_385_ECLO	WP_049115288.1	5077	6057	981	-		permease
24	Klebsiella_similipneumoniae_ATCC_700603	AMR13730.1	3852058	3853038	981	+		permease
24	Klebsiella_similipneumoniae_HKUOPA4	ASR23067.1	4176611	4177591	981	+		permease
24	Klebsiella_similipneumoniae_HKUOPJ4	ASR28517.1	4925778	4926758	981	+		permease
24	Klebsiella_similipneumoniae_HKUOPL4	ASR31461.1	2865752	2866732	981	+		permease
24	Klebsiella_similipneumoniae_KPC142	KPC142_04505	5130627	5131607	981	-		phosphofructokinase
24	Klebsiella_similipneumoniae_MGH_44	ESM61781.1	3363909	3364889	981	+		6-phosphofructokinase
24	Klebsiella_variicola_BIDMC_61	KDH20173.1	33069	34049	981	+		hypothetical protein
24	Klebsiella_variicola_BIDMC88	KMI05983.1	5353644	5354624	981	+		6-phosphofructokinase
24	Klebsiella_variicola_BZ19	KFJ98491.1	30032	31012	981	+		permease
24	Klebsiella_variicola_GJ1	AQL13765.1	50976	51956	981	+		permease
24	Klebsiella_variicola_MGH_20	ESN32312.1	4568436	4569416	981	+		6-phosphofructokinase
24	Klebsiella_variicola_MGH_40	ESM68006.1	1305029	1306009	981	+		6-phosphofructokinase
24	Klebsiella_variicola_MGH_80	KDL98440.1	30280	31260	981	+		hypothetical protein
24	Klebsiella_variicola_UCI_18	EWD77524.1	1324370	1325350	981	+		6-phosphofructokinase
24	Klebsiella_variicola_UCICRE10	ESL92961.1	35273	36253	981	+		6-phosphofructokinase
25	Klebsiella_pneumoniae_1084	AFQ68162.1	5298544	5299911	1368	-		Putative integral membrane protein
25	Klebsiella_pneumoniae_DSM_30104	EJK88866.1	30972	32339	1368	+		PTS system ascorbate-specific transporter subunit IIC
25	Klebsiella_pneumoniae_HS11286	AEW58744.1	52310	53677	1368	+		putative sugar phosphotransferase component IIC
25	Klebsiella_pneumoniae_KCTC_2242	AEK00675.1	5049432	5050799	1368	+		PTS system ascorbate-specific transporter subunit IIC
25	Klebsiella_pneumoniae_MGH_78578	ABR79574.1	4595028	4596395	1368	+		putative membrane protein, transport
25	Klebsiella_pneumoniae_NTUH-K2044	BAH60969.1	52105	53472	1368	+		putative sugar phosphotransferase component IIC
25	Klebsiella_quasipneumoniae_01A030	CDQ12498.1	39761	41128	1368	+		putative sugar-specific permease SgaT/UlaA
25	Klebsiella_quasipneumoniae_18A069	CDN03106.1	2284	3651	1368	+		putative sugar-specific permease SgaT/UlaA
25	Klebsiella_quasipneumoniae_21_GR_13	OCU22111.1	67677	69044	1368	-		PTS ascorbate transporter subunit IIC
25	Klebsiella_quasipneumoniae_AK_SD_007	OVY37394.1	67626	68993	1368	-		PTS ascorbate transporter subunit IIC
25	Klebsiella_quasipneumoniae_ARLG-2711	OVQ93167.1	63955	65322	1368	-		PTS ascorbate transporter subunit IIC
25	Klebsiella_quasipneumoniae_FI_HV_2014	KNG96609.1	65516	66883	1368	-		PTS ascorbate transporter subunit IIC
25	Klebsiella_quasipneumoniae_MGH96	KMH21926.1	34739	36106	1368	+		PTS system ascorbate-specific IIC component
25	Klebsiella_quasipneumoniae_PO1285	OVV02245.1	63892	65259	1368	-		PTS ascorbate transporter subunit IIC
25	Klebsiella_quasipneumoniae_UCICRE14	ESL72012.1	4327663	4329030	1368	+		PTS system ascorbate-specific IIC component
25	Klebsiella_similipneumoniae_07A044	CDN04652.1	30455	31822	1368	+		putative sugar-specific permease SgaT/UlaA
25	Klebsiella_similipneumoniae_193_KOXY	WP_049093256.1	16434	17801	1368	-		PTS ascorbate transporter subunit IIC
25	Klebsiella_similipneumoniae_ATCC_700603	AMR13732.1	3853357	3854724	1368	+		PTS ascorbate transporter subunit IIC
25	Klebsiella_similipneumoniae_HKUOPA4	ASR23069.1	4177910	4179277	1368	+		PTS ascorbate transporter subunit IIC
25	Klebsiella_similipneumoniae_HKUOPJ4	ASR28519.1	4927077	4928444	1368	+		PTS ascorbate transporter subunit IIC
25	Klebsiella_similipneumoniae_HKUOPL4	ASR31463.1	2867051	2868418	1368	+		PTS ascorbate transporter subunit IIC
25	Klebsiella_similipneumoniae_KPC142	KPC142_04503	5128941	5130308	1368	-		sugar-specific permease SgaT/UlaA
25	Klebsiella_similipneumoniae_MGH_44	ESM61783.1	3365208	3366575	1368	+		PTS system ascorbate-specific IIC component
25	Klebsiella_variicola_BIDMC_61	KDH20175.1	34368	35735	1368	+		hypothetical protein
25	Klebsiella_variicola_BIDMC88	KMI05985.1	5354943	5356310	1368	+		PTS system ascorbate-specific IIC component
25	Klebsiella_variicola_BZ19	KFJ98493.1	31331	32698	1368	+		PTS ascorbate transporter subunit IIC
25	Klebsiella_variicola_GJ1	AQL13767.1	52275	53642	1368	+		PTS ascorbate transporter subunit IIC
25	Klebsiella_variicola_MGH_20	ESN32314.1	4569735	4571102	1368	+		PTS system ascorbate-specific IIC component
25	Klebsiella_variicola_MGH_40	ESM68008.1	1306328	1307695	1368	+		PTS system ascorbate-specific IIC component
25	Klebsiella_variicola_MGH_80	KDL98442.1	31579	32946	1368	+		hypothetical protein
25	Klebsiella_variicola_UCI_18	EWD77526.1	1325669	1327036	1368	+		PTS system ascorbate-specific IIC component
25	Klebsiella_variicola_UCICRE10	ESL92963.1	36572	37939	1368	+		PTS system ascorbate-specific IIC component
26	Klebsiella_pneumoniae_1084	AFQ68154.1	5291401	5293524	2124	-		Alpha-galactosidase
26	Klebsiella_pneumoniae_CAV1193	ALR25239.1	2140667	2142790	2124	-		alpha-galactosidase
26	Klebsiella_pneumoniae_DSM_30104	EJK88871.1	37359	39482	2124	+		putative glycoprotein
26	Klebsiella_pneumoniae_HS11286	AEW58753.1	58697	60820	2124	+		putative glycoprotein
26	Klebsiella_pneumoniae_KCTC_2242	AEK00684.1	5055819	5057942	2124	+		alpha-galactosidase
26	Klebsiella_pneumoniae_Kp13	AHE47076.1	5217046	5219169	2124	-	rafA	Alpha-galactosidase
26	Klebsiella_pneumoniae_KP617	ALH86542.1	3547267	3549390	2124	-		alpha-galactosidase
26	Klebsiella_pneumoniae_MGH_78578	ABR79582.1	4601415	4603538	2124	+		putative glycoprotein
26	Klebsiella_pneumoniae_NTUH-K2044	BAH60978.1	58492	60615	2124	+		putative glycoprotein
26	Klebsiella_quasipneumoniae_01A030	CDQ12507.1	46152	48275	2124	+	rafA	Alpha-galactosidase
26	Klebsiella_quasipneumoniae_18A069	CDN03114.1	2422	4545	2124	+	rafA	Alpha-galactosidase
26	Klebsiella_quasipneumoniae_21_GR_13	OCU22102.1	60530	62653	2124	-		alpha-galactosidase
26	Klebsiella_quasipneumoniae_AK_SD_007	OVY37385.1	60479	62602	2124	-		alpha-galactosidase
26	Klebsiella_quasipneumoniae_ARLG-2711	OVQ93158.1	56808	58931	2124	-		alpha-galactosidase
26	Klebsiella_quasipneumoniae_FI_HV_2014	KNG96600.1	58369	60492	2124	-		alpha-galactosidase
26	Klebsiella_quasipneumoniae_MGH96	KMH21935.1	41130	43253	2124	+		alpha-galactosidase
26	Klebsiella_quasipneumoniae_PO1285	OVV02236.1	56745	58868	2124	-		alpha-galactosidase
26	Klebsiella_quasipneumoniae_UCICRE14	ESL72021.1	4334054	4336177	2124	+		alpha-galactosidase
26	Klebsiella_similipneumoniae_07A044	CDN04661.1	36845	38968	2124	+	rafA	Alpha-galactosidase
26	Klebsiella_similipneumoniae_193_KOXY	WP_004203653.1	9288	11411	2124	-		alpha-galactosidase
26	Klebsiella_similipneumoniae_385_ECLO	WP_049116371.1	1612	3735	2124	+		alpha-galactosidase
26	Klebsiella_similipneumoniae_ATCC_700603	AMR13740.1	3859747	3861870	2124	+		alpha-galactosidase
26	Klebsiella_similipneumoniae_HKUOPA4	ASR23077.1	4184300	4186423	2124	+		alpha-galactosidase
26	Klebsiella_similipneumoniae_HKUOPJ4	ASR28527.1	4933467	4935590	2124	+		alpha-galactosidase
26	Klebsiella_similipneumoniae_HKUOPL4	ASR31471.1	2873441	2875564	2124	+		alpha-galactosidase
26	Klebsiella_similipneumoniae_KPC142	KPC142_04494	5121795	5123918	2124	-	rafA	Alpha-galactosidase
26	Klebsiella_similipneumoniae_MGH_44	ESM61792.1	3371598	3373721	2124	+		alpha-galactosidase
26	Klebsiella_variicola_BIDMC_61	KDH20184.1	40756	42879	2124	+		alpha-galactosidase
26	Klebsiella_variicola_BIDMC88	KMI05998.1	5365476	5367599	2124	+		alpha-galactosidase
26	Klebsiella_variicola_BZ19	KFJ98501.1	37720	39843	2124	+		alpha-galactosidase
26	Klebsiella_variicola_GJ1	AQL13776.1	58663	60786	2124	+		alpha-galactosidase
26	Klebsiella_variicola_MGH_20	ESN32323.1	4576123	4578246	2124	+		alpha-galactosidase
26	Klebsiella_variicola_MGH_40	ESM68017.1	1312716	1314839	2124	+		alpha-galactosidase
26	Klebsiella_variicola_MGH_80	KDL98451.1	37967	40090	2124	+		alpha-galactosidase
26	Klebsiella_variicola_UCI_18	EWD77539.1	1336203	1338326	2124	+		alpha-galactosidase
26	Klebsiella_variicola_UCICRE10	ESL92972.1	42959	45082	2124	+		alpha-galactosidase
27	Klebsiella_pneumoniae_1084	AFQ68153.1	5290094	5291359	1266	-		Lactose permease
27	Klebsiella_pneumoniae_CAV1193	ALR25238.1	2139360	2140625	1266	-	lacY	galactoside permease
27	Klebsiella_pneumoniae_DSM_30104	EJK88872.1	39482	40789	1308	+		galactoside permease
27	Klebsiella_pneumoniae_HS11286	AEW58754.1	60862	62127	1266	+		raffinose permease
27	Klebsiella_pneumoniae_KCTC_2242	AEK00685.1	5057984	5059249	1266	+	lacY	galactoside permease
27	Klebsiella_pneumoniae_Kp13	AHE47075.1	5215739	5217046	1308	-	rafB	Raffinose permease
27	Klebsiella_pneumoniae_KP617	ALH86541.1	3545960	3547225	1266	-	lacY	galactoside permease
27	Klebsiella_pneumoniae_MGH_78578	ABR79583.1	4603580	4604845	1266	+		putative proton/sugar symporter, LacY
27	Klebsiella_pneumoniae_NTUH-K2044	BAH60979.1	60537	61922	1386	+		putative proton/sugar symporter
27	Klebsiella_quasipneumoniae_01A030	CDQ12508.1	48317	49582	1266	+	lacY	lactose/galactose transporter
27	Klebsiella_quasipneumoniae_18A069	CDN03115.1	4587	5852	1266	+	lacY	lactose/galactose transporter
27	Klebsiella_quasipneumoniae_21_GR_13	OCU22143.1	59223	60488	1266	-	lacY	galactoside permease
27	Klebsiella_quasipneumoniae_AK_SD_007	OVY37426.1	59172	60437	1266	-	lacY	MFS transporter
27	Klebsiella_quasipneumoniae_ARLG-2711	OVQ93157.1	55501	56766	1266	-	lacY	MFS transporter
27	Klebsiella_quasipneumoniae_FI_HV_2014	KNG96599.1	57062	58327	1266	-	lacY	galactoside permease
27	Klebsiella_quasipneumoniae_MGH96	KMH21936.1	43295	44560	1266	+		raffinose permease
27	Klebsiella_quasipneumoniae_PO1285	OVV02278.1	55438	56703	1266	-	lacY	MFS transporter
27	Klebsiella_quasipneumoniae_UCICRE14	ESL72022.1	4336219	4337484	1266	+		raffinose permease
27	Klebsiella_similipneumoniae_07A044	CDN04662.1	39010	40275	1266	+	lacY	lactose/galactose transporter
27	Klebsiella_similipneumoniae_193_KOXY	WP_004203654.1	3777	5042	1266	+	lacY	MFS transporter
27	Klebsiella_similipneumoniae_385_ECLO	WP_004203654.1	3777	5042	1266	+	lacY	MFS transporter
27	Klebsiella_similipneumoniae_ATCC_700603	AMR13741.1	3861912	3863177	1266	+	lacY	MFS transporter
27	Klebsiella_similipneumoniae_HKUOPA4	ASR23078.1	4186465	4187730	1266	+	lacY	galactoside permease
27	Klebsiella_similipneumoniae_HKUOPJ4	ASR28528.1	4935632	4936897	1266	+	lacY	galactoside permease
27	Klebsiella_similipneumoniae_HKUOPL4	ASR31472.1	2875606	2876871	1266	+	lacY	galactoside permease
27	Klebsiella_similipneumoniae_KPC142	KPC142_04493	5120488	5121753	1266	-	lacY	galactoside permease
27	Klebsiella_similipneumoniae_MGH_44	ESM61793.1	3373763	3375028	1266	+		raffinose permease
27	Klebsiella_variicola_BIDMC_61	KDH20185.1	42921	44186	1266	+		raffinose permease
27	Klebsiella_variicola_BIDMC88	KMI05999.1	5367641	5368906	1266	+		raffinose permease
27	Klebsiella_variicola_BZ19	KFJ98502.1	39885	41150	1266	+	lacY	galactoside permease
27	Klebsiella_variicola_GJ1	AQL13777.1	60828	62093	1266	+	lacY	galactoside permease
27	Klebsiella_variicola_MGH_20	ESN32324.1	4578288	4579553	1266	+		raffinose permease
27	Klebsiella_variicola_MGH_40	ESM68018.1	1314881	1316146	1266	+		raffinose permease
27	Klebsiella_variicola_MGH_80	KDL98452.1	40132	41397	1266	+		raffinose permease
27	Klebsiella_variicola_UCI_18	EWD77540.1	1338368	1339633	1266	+		raffinose permease
27	Klebsiella_variicola_UCICRE10	ESL92973.1	45124	46389	1266	+		raffinose permease
28	Klebsiella_pneumoniae_1084	AFQ63376.1	5288597	5289745	1149	+		Lactaldehyde dehydrogenase
28	Klebsiella_pneumoniae_CAV1193	ALR25236.1	2137863	2139011	1149	+		lactaldehyde reductase
28	Klebsiella_pneumoniae_DSM_30104	EJK88873.1	41138	42286	1149	-		alcohol dehydrogenase
28	Klebsiella_pneumoniae_HS11286	AEW58756.1	62476	63624	1149	-		alcohol dehydrogenase
28	Klebsiella_pneumoniae_KCTC_2242	AEK00687.1	5059598	5060746	1149	-		putative alcohol dehydrogenase
28	Klebsiella_pneumoniae_Kp13	AHE47073.1	5214242	5215390	1149	+		putative alcohol dehydrogenase
28	Klebsiella_pneumoniae_KP617	ALH86539.1	3544463	3545611	1149	+		lactaldehyde reductase
28	Klebsiella_pneumoniae_MGH_78578	ABR79585.1	4605194	4606333	1140	-		putative alcohol dehydrogenase
28	Klebsiella_pneumoniae_NTUH-K2044	BAH60981.1	62271	63419	1149	-		putative alcohol dehydrogenase
28	Klebsiella_quasipneumoniae_01A030	CDQ12511.1	50660	51808	1149	-	yiaY	putative alcohol dehydrogenase
28	Klebsiella_quasipneumoniae_18A069	CDN03120.1	10662	11810	1149	-	yiaY	putative alcohol dehydrogenase
28	Klebsiella_quasipneumoniae_21_GR_13	OCU22097.1	53264	54412	1149	+		lactaldehyde reductase
28	Klebsiella_quasipneumoniae_AK_SD_007	OVY37381.1	53214	54362	1149	+		lactaldehyde reductase
28	Klebsiella_quasipneumoniae_ARLG-2711	OVQ93154.1	53275	54423	1149	+		lactaldehyde reductase
28	Klebsiella_quasipneumoniae_FI_HV_2014	KNG96597.1	54835	55983	1149	+		alcohol dehydrogenase
28	Klebsiella_quasipneumoniae_MGH96	KMH21943.1	52511	53659	1149	-		lactaldehyde reductase
28	Klebsiella_quasipneumoniae_PO1285	OVV02233.1	53211	54359	1149	+		lactaldehyde reductase
28	Klebsiella_quasipneumoniae_UCICRE14	ESL72029.1	4345435	4346583	1149	-		lactaldehyde reductase
28	Klebsiella_similipneumoniae_07A044	CDN04665.1	41354	42502	1149	-	yiaY	putative alcohol dehydrogenase
28	Klebsiella_similipneumoniae_193_KOXY	WP_049093254.1	5754	6902	1149	+		alcohol dehydrogenase
28	Klebsiella_similipneumoniae_385_ECLO	WP_049116372.1	6121	7269	1149	-		alcohol dehydrogenase
28	Klebsiella_similipneumoniae_ATCC_700603	AMR13743.1	3864256	3865404	1149	-		lactaldehyde reductase
28	Klebsiella_similipneumoniae_HKUOPA4	ASR23080.1	4188809	4189957	1149	-		L-threonine dehydrogenase
28	Klebsiella_similipneumoniae_HKUOPJ4	ASR28530.1	4937976	4939124	1149	-		L-threonine dehydrogenase
28	Klebsiella_similipneumoniae_HKUOPL4	ASR31474.1	2877950	2879098	1149	-		L-threonine dehydrogenase
28	Klebsiella_similipneumoniae_KPC142	KPC142_04490	5118261	5119409	1149	+		putative alcohol dehydrogenase
28	Klebsiella_similipneumoniae_MGH_44	ESM61796.1	3376107	3377255	1149	-		lactaldehyde reductase
28	Klebsiella_variicola_BIDMC_61	KDH20187.1	44535	45683	1149	-		lactaldehyde reductase
28	Klebsiella_variicola_BIDMC88	KMI06001.1	5369255	5370403	1149	-		lactaldehyde reductase
28	Klebsiella_variicola_BZ19	KFJ98505.1	42230	43378	1149	-		alcohol dehydrogenase
28	Klebsiella_variicola_GJ1	AQL13779.1	62442	63590	1149	-		lactaldehyde reductase
28	Klebsiella_variicola_MGH_20	ESN32327.1	4580633	4581781	1149	-		lactaldehyde reductase
28	Klebsiella_variicola_MGH_40	ESM68020.1	1316495	1317643	1149	-		lactaldehyde reductase
28	Klebsiella_variicola_MGH_80	KDL98454.1	41746	42894	1149	-		lactaldehyde reductase
28	Klebsiella_variicola_UCI_18	EWD77545.1	1344362	1345510	1149	-		lactaldehyde reductase
28	Klebsiella_variicola_UCICRE10	ESL92976.1	47469	48617	1149	-		lactaldehyde reductase
29	Klebsiella_pneumoniae_1084	AFQ68151.1	5287503	5288507	1005	+		putative L-rhamnose ABC transporter, transmembrane component 1
29	Klebsiella_pneumoniae_CAV1193	ALR25235.1	2136769	2137773	1005	+		branched-chain amino acid ABC transporter permease
29	Klebsiella_pneumoniae_DSM_30104	EJK88874.1	42376	43371	996	-		putative ABC transport system permease protein
29	Klebsiella_pneumoniae_HS11286	AEW58757.1	63714	64718	1005	-		rhamnose ABC transport system permease component
29	Klebsiella_pneumoniae_KCTC_2242	AEK00688.1	5060835	5061839	1005	-		rhamnose ABC transport system permease component
29	Klebsiella_pneumoniae_Kp13	AHE47072.1	5213148	5214152	1005	+		putative rhamnose ABC transporter, permease protein
29	Klebsiella_pneumoniae_KP617	ALH86538.1	3543370	3544374	1005	+		branched-chain amino acid ABC transporter permease
29	Klebsiella_pneumoniae_MGH_78578	ABR79586.1	4606431	4607435	1005	-		putative ABC transport system permease protein
29	Klebsiella_pneumoniae_NTUH-K2044	BAH60982.1	63509	64513	1005	-	rhaQ	rhamnose ABC transport system permease component
29	Klebsiella_quasipneumoniae_01A030	CDQ12512.1	51970	52974	1005	-		Rhamnose ABC transporter, permease protein
29	Klebsiella_quasipneumoniae_18A069	CDN03121.1	11971	12975	1005	-		Rhamnose ABC transporter, permease protein
29	Klebsiella_quasipneumoniae_21_GR_13	OCU22096.1	52102	53106	1005	+		branched-chain amino acid ABC transporter permease
29	Klebsiella_quasipneumoniae_AK_SD_007	OVY37380.1	52052	53056	1005	+		branched-chain amino acid ABC transporter permease
29	Klebsiella_quasipneumoniae_ARLG-2711	OVQ93153.1	52112	53116	1005	+		branched-chain amino acid ABC transporter permease
29	Klebsiella_quasipneumoniae_FI_HV_2014	KNG96596.1	53669	54673	1005	+		branched-chain amino acid ABC transporter permease
29	Klebsiella_quasipneumoniae_MGH96	KMH21944.1	53821	54825	1005	-		rhamnose transport system permease
29	Klebsiella_quasipneumoniae_PO1285	OVV02232.1	52045	53049	1005	+		branched-chain amino acid ABC transporter permease
29	Klebsiella_quasipneumoniae_UCICRE14	ESL72030.1	4346744	4347748	1005	-		rhamnose transport system permease
29	Klebsiella_similipneumoniae_07A044	CDN04666.1	42591	43595	1005	-		Rhamnose ABC transporter, permease protein
29	Klebsiella_similipneumoniae_193_KOXY	WP_049093252.1	4660	5664	1005	+		branched-chain amino acid ABC transporter permease
29	Klebsiella_similipneumoniae_385_ECLO	WP_049116373.1	7358	8362	1005	-		branched-chain amino acid ABC transporter permease
29	Klebsiella_similipneumoniae_ATCC_700603	AMR13744.1	3865494	3866498	1005	-		branched-chain amino acid ABC transporter permease
29	Klebsiella_similipneumoniae_HKUOPA4	ASR23081.1	4190046	4191050	1005	-		branched-chain amino acid ABC transporter permease
29	Klebsiella_similipneumoniae_HKUOPJ4	ASR28531.1	4939213	4940217	1005	-		branched-chain amino acid ABC transporter permease
29	Klebsiella_similipneumoniae_HKUOPL4	ASR31475.1	2879187	2880191	1005	-		branched-chain amino acid ABC transporter permease
29	Klebsiella_similipneumoniae_KPC142	KPC142_04489	5117167	5118171	1005	+		putative rhamnose ABC transporter, permease protein
29	Klebsiella_similipneumoniae_MGH_44	ESM61797.1	3377345	3378349	1005	-		rhamnose transport system permease
29	Klebsiella_variicola_BIDMC_61	KDH20188.1	45773	46777	1005	-		hypothetical protein
29	Klebsiella_variicola_BIDMC88	KMI06002.1	5370561	5371565	1005	-		rhamnose transport system permease
29	Klebsiella_variicola_BZ19	KFJ98506.1	43536	44540	1005	-		branched-chain amino acid ABC transporter permease
29	Klebsiella_variicola_GJ1	AQL13780.1	63680	64684	1005	-		branched-chain amino acid ABC transporter permease
29	Klebsiella_variicola_MGH_20	ESN32328.1	4581939	4582943	1005	-		rhamnose transport system permease
29	Klebsiella_variicola_MGH_40	ESM68021.1	1317801	1318805	1005	-		rhamnose transport system permease
29	Klebsiella_variicola_MGH_80	KDL98455.1	43052	44056	1005	-		hypothetical protein
29	Klebsiella_variicola_UCI_18	EWD77546.1	1345668	1346672	1005	-		rhamnose transport system permease
29	Klebsiella_variicola_UCICRE10	ESL92977.1	48775	49779	1005	-		rhamnose transport system permease
30	Klebsiella_pneumoniae_1084	AFQ68150.1	5286499	5287506	1008	+		putative L-rhamnose ABC transporter, transmembrane component 2
30	Klebsiella_pneumoniae_CAV1193	ALR28298.1	2135768	2136772	1005	+		branched-chain amino acid ABC transporter permease
30	Klebsiella_pneumoniae_DSM_30104	EJK88875.1	43377	44381	1005	-		inner-membrane translocator
30	Klebsiella_pneumoniae_HS11286	AEW58758.1	64715	65722	1008	-		putative inner-membrane translocator
30	Klebsiella_pneumoniae_KCTC_2242	AEK00689.1	5061836	5062840	1005	-		inner-membrane translocator
30	Klebsiella_pneumoniae_Kp13	AHE47071.1	5212144	5213151	1008	+		putative rhamnose ABC transporter, permease protein
30	Klebsiella_pneumoniae_KP617	ALH88424.1	3542369	3543373	1005	+		branched-chain amino acid ABC transporter permease
30	Klebsiella_pneumoniae_MGH_78578	ABR79587.1	4607432	4608439	1008	-		putative bacterial inner-membrane translocator
30	Klebsiella_pneumoniae_NTUH-K2044	BAH60983.1	64510	65517	1008	-	rhaP	bacterial inner-membrane translocator
30	Klebsiella_quasipneumoniae_01A030	CDQ12513.1	52971	53978	1008	-		Predicted L-rhamnose ABC transporter,transmembrane component 2
30	Klebsiella_quasipneumoniae_18A069	CDN03122.1	12972	13979	1008	-		putative bacterial inner-membrane translocator
30	Klebsiella_quasipneumoniae_21_GR_13	OCU22142.1	51101	52105	1005	+		branched-chain amino acid ABC transporter permease
30	Klebsiella_quasipneumoniae_AK_SD_007	OVY37425.1	51051	52055	1005	+		branched-chain amino acid ABC transporter permease
30	Klebsiella_quasipneumoniae_ARLG-2711	OVQ93200.1	51111	52115	1005	+		branched-chain amino acid ABC transporter permease
30	Klebsiella_quasipneumoniae_FI_HV_2014	KNG96638.1	52668	53672	1005	+		branched-chain amino acid ABC transporter permease
30	Klebsiella_quasipneumoniae_MGH96	KMH21945.1	54822	55829	1008	-		rhamnose transport system permease
30	Klebsiella_quasipneumoniae_PO1285	OVV02277.1	51044	52048	1005	+		branched-chain amino acid ABC transporter permease
30	Klebsiella_quasipneumoniae_UCICRE14	ESL72031.1	4347745	4348752	1008	-		rhamnose transport system permease
30	Klebsiella_similipneumoniae_07A044	CDN04667.1	43592	44599	1008	-		Inner-membrane translocator
30	Klebsiella_similipneumoniae_193_KOXY	WP_049093259.1	3659	4663	1005	+		branched-chain amino acid ABC transporter permease
30	Klebsiella_similipneumoniae_385_ECLO	WP_049116379.1	8359	9363	1005	-		branched-chain amino acid ABC transporter permease
30	Klebsiella_similipneumoniae_ATCC_700603	AMR17627.1	3866495	3867499	1005	-		branched-chain amino acid ABC transporter permease
30	Klebsiella_similipneumoniae_HKUOPA4	ASR24028.1	4191047	4192051	1005	-		branched-chain amino acid ABC transporter permease
30	Klebsiella_similipneumoniae_HKUOPJ4	ASR28867.1	4940214	4941218	1005	-		branched-chain amino acid ABC transporter permease
30	Klebsiella_similipneumoniae_HKUOPL4	ASR33541.1	2880188	2881192	1005	-		branched-chain amino acid ABC transporter permease
30	Klebsiella_similipneumoniae_KPC142	KPC142_04488	5116163	5117170	1008	+		inner-membrane translocator
30	Klebsiella_similipneumoniae_MGH_44	ESM61798.1	3378346	3379353	1008	-		rhamnose transport system permease
30	Klebsiella_variicola_BIDMC_61	KDH20189.1	46774	47781	1008	-		hypothetical protein
30	Klebsiella_variicola_BIDMC88	KMI06003.1	5371562	5372569	1008	-		rhamnose transport system permease
30	Klebsiella_variicola_BZ19	KFJ98507.1	44537	45544	1008	-		branched-chain amino acid ABC transporter permease
30	Klebsiella_variicola_GJ1	AQL18601.1	64681	65685	1005	-		branched-chain amino acid ABC transporter permease
30	Klebsiella_variicola_MGH_20	ESN32329.1	4582940	4583947	1008	-		rhamnose transport system permease
30	Klebsiella_variicola_MGH_40	ESM68022.1	1318802	1319809	1008	-		rhamnose transport system permease
30	Klebsiella_variicola_MGH_80	KDL98456.1	44053	45060	1008	-		hypothetical protein
30	Klebsiella_variicola_UCI_18	EWD77547.1	1346669	1347676	1008	-		rhamnose transport system permease
30	Klebsiella_variicola_UCICRE10	ESL92978.1	49776	50783	1008	-		rhamnose transport system permease
31	Klebsiella_pneumoniae_1084	AFQ68149.1	5284991	5286502	1512	+		putative L-rhamnose ABC transporter, ATP-binding component
31	Klebsiella_pneumoniae_CAV1193	ALR25234.1	2134257	2135768	1512	+		hypothetical protein
31	Klebsiella_pneumoniae_DSM_30104	EJK88876.1	44381	45892	1512	-		rhamnose ABC transport system ATP-binding component
31	Klebsiella_pneumoniae_HS11286	AEW58759.1	65719	67230	1512	-		putative ABC transporter
31	Klebsiella_pneumoniae_KCTC_2242	AEK00690.1	5062840	5064351	1512	-		rhamnose ABC transport system ATP-binding component
31	Klebsiella_pneumoniae_Kp13	AHE47070.1	5210636	5212147	1512	+		putative rhamnose ABC transporter, ATP-binding protein
31	Klebsiella_pneumoniae_KP617	ALH86537.1	3540858	3542369	1512	+		hypothetical protein
31	Klebsiella_pneumoniae_MGH_78578	ABR79588.1	4608436	4609947	1512	-		putative ABC transporter
31	Klebsiella_pneumoniae_NTUH-K2044	BAH60984.1	65514	67025	1512	-		rhamnose ABC transport system ATP-binding component
31	Klebsiella_quasipneumoniae_01A030	CDQ12514.1	53975	55486	1512	-	rbsA	fused D-ribose transporter subunits of ABC superfamily: ATP-binding components
31	Klebsiella_quasipneumoniae_18A069	CDN03123.1	13976	15487	1512	-	rbsA	fused D-ribose transporter subunits of ABC superfamily: ATP-binding components
31	Klebsiella_quasipneumoniae_21_GR_13	OCU22095.1	49590	51101	1512	+		sugar ABC transporter
31	Klebsiella_quasipneumoniae_AK_SD_007	OVY37379.1	49540	51051	1512	+		sugar ABC transporter
31	Klebsiella_quasipneumoniae_ARLG-2711	OVQ93152.1	49600	51111	1512	+		sugar ABC transporter
31	Klebsiella_quasipneumoniae_FI_HV_2014	KNG96595.1	51157	52668	1512	+		hypothetical protein
31	Klebsiella_quasipneumoniae_MGH96	KMH21946.1	55826	57337	1512	-		rhamnose transport system ATP-binding protein
31	Klebsiella_quasipneumoniae_PO1285	OVV02231.1	49533	51044	1512	+		sugar ABC transporter
31	Klebsiella_quasipneumoniae_UCICRE14	ESL72032.1	4348749	4350260	1512	-		rhamnose transport system ATP-binding protein
31	Klebsiella_similipneumoniae_07A044	CDN04668.1	44596	46107	1512	-	rbsA	fused D-ribose transporter subunits of ABC superfamily: ATP-binding components
31	Klebsiella_similipneumoniae_193_KOXY	WP_004203660.1	9363	10874	1512	-		L-rhamnose ABC transporter ATP-binding protein
31	Klebsiella_similipneumoniae_385_ECLO	WP_004203660.1	9363	10874	1512	-		L-rhamnose ABC transporter ATP-binding protein
31	Klebsiella_similipneumoniae_ATCC_700603	AMR13745.1	3867499	3869010	1512	-		sugar ABC transporter
31	Klebsiella_similipneumoniae_HKUOPA4	ASR23082.1	4192051	4193562	1512	-		sugar ABC transporter
31	Klebsiella_similipneumoniae_HKUOPJ4	ASR28532.1	4941218	4942729	1512	-		sugar ABC transporter
31	Klebsiella_similipneumoniae_HKUOPL4	ASR31476.1	2881192	2882703	1512	-		sugar ABC transporter
31	Klebsiella_similipneumoniae_KPC142	KPC142_04487	5114655	5116166	1512	+		putative rhamnose ABC transporter, ATP-binding protein
31	Klebsiella_similipneumoniae_MGH_44	ESM61799.1	3379350	3380861	1512	-		rhamnose transport system ATP-binding protein
31	Klebsiella_variicola_BIDMC_61	KDH20190.1	47778	49289	1512	-		hypothetical protein
31	Klebsiella_variicola_BIDMC88	KMI06004.1	5372566	5374077	1512	-		rhamnose transport system ATP-binding protein
31	Klebsiella_variicola_BZ19	KFJ98508.1	45541	46926	1386	-		sugar ABC transporter
31	Klebsiella_variicola_GJ1	AQL13781.1	65685	67196	1512	-		sugar ABC transporter
31	Klebsiella_variicola_MGH_20	ESN32330.1	4583944	4585455	1512	-		rhamnose transport system ATP-binding protein
31	Klebsiella_variicola_MGH_40	ESM68023.1	1319806	1321317	1512	-		rhamnose transport system ATP-binding protein
31	Klebsiella_variicola_MGH_80	KDL98457.1	45057	46568	1512	-		hypothetical protein
31	Klebsiella_variicola_UCI_18	EWD77548.1	1347673	1349184	1512	-		rhamnose transport system ATP-binding protein
31	Klebsiella_variicola_UCICRE10	ESL92979.1	50780	52291	1512	-		rhamnose transport system ATP-binding protein
32	Klebsiella_pneumoniae_1084	AFQ68148.1	5283859	5284845	987	+		putative L-rhamnose ABC transporter, substrate-binding component
32	Klebsiella_pneumoniae_CAV1193	ALR25233.1	2133125	2134111	987	+		ABC transporter substrate-binding protein
32	Klebsiella_pneumoniae_DSM_30104	EJK88877.1	46038	47024	987	-		rhamnose ABC transporter, rhamnose-binding protein
32	Klebsiella_pneumoniae_HS11286	AEW58760.1	67376	68362	987	-		rhamnose transport system substrate-binding component
32	Klebsiella_pneumoniae_KCTC_2242	AEK00691.1	5064465	5065451	987	-		rhamnose transport system substrate-binding component
32	Klebsiella_pneumoniae_Kp13	AHE47069.1	5209504	5210490	987	+		Rhamnose ABC transporter, periplasmic rhamnose-binding protein
32	Klebsiella_pneumoniae_KP617	ALH86536.1	3539726	3540712	987	+		ABC transporter substrate-binding protein
32	Klebsiella_pneumoniae_MGH_78578	ABR79589.1	4610093	4611079	987	-		putative LACI-type transcriptional regulator
32	Klebsiella_pneumoniae_NTUH-K2044	BAH60985.1	67171	68157	987	-	rhaS	rhamnose transport system substrate-binding component
32	Klebsiella_quasipneumoniae_01A030	CDQ12515.1	55600	56586	987	-		Rhamnose ABC transporter, rhamnose-binding protein
32	Klebsiella_quasipneumoniae_18A069	CDN03124.1	15634	16620	987	-		Rhamnose ABC transporter, periplasmic rhamnose-binding protein
32	Klebsiella_quasipneumoniae_21_GR_13	OCU22094.1	48490	49476	987	+		rhamnose ABC transporter substrate-binding protein
32	Klebsiella_quasipneumoniae_AK_SD_007	OVY37378.1	48440	49426	987	+		rhamnose ABC transporter substrate-binding protein
32	Klebsiella_quasipneumoniae_ARLG-2711	OVQ93151.1	48468	49454	987	+		rhamnose ABC transporter substrate-binding protein
32	Klebsiella_quasipneumoniae_FI_HV_2014	KNG96594.1	50057	51043	987	+		ABC transporter substrate-binding protein
32	Klebsiella_quasipneumoniae_MGH96	KMH21947.1	57450	58436	987	-		rhamnose ABC transporter, rhamnose-binding protein
32	Klebsiella_quasipneumoniae_PO1285	OVV02230.1	48433	49419	987	+		rhamnose ABC transporter substrate-binding protein
32	Klebsiella_quasipneumoniae_UCICRE14	ESL72033.1	4350374	4351360	987	-		rhamnose ABC transporter, rhamnose-binding protein
32	Klebsiella_similipneumoniae_07A044	CDN04669.1	46253	47239	987	-		Rhamnose ABC transporter, periplasmic rhamnose-binding protein
32	Klebsiella_similipneumoniae_193_KOXY	WP_004203661.1	11020	12006	987	-		rhamnose ABC transporter substrate-binding protein
32	Klebsiella_similipneumoniae_385_ECLO	WP_004203661.1	11020	12006	987	-		rhamnose ABC transporter substrate-binding protein
32	Klebsiella_similipneumoniae_ATCC_700603	AMR13746.1	3869156	3870142	987	-		rhamnose ABC transporter substrate-binding protein
32	Klebsiella_similipneumoniae_HKUOPA4	ASR23083.1	4193708	4194694	987	-		ABC transporter substrate-binding protein
32	Klebsiella_similipneumoniae_HKUOPJ4	ASR28533.1	4942875	4943861	987	-		ABC transporter substrate-binding protein
32	Klebsiella_similipneumoniae_HKUOPL4	ASR31477.1	2882849	2883835	987	-		ABC transporter substrate-binding protein
32	Klebsiella_similipneumoniae_KPC142	KPC142_04486	5113385	5114371	987	+		Rhamnose ABC transporter, periplasmic rhamnose-binding protein
32	Klebsiella_similipneumoniae_MGH_44	ESM61800.1	3381145	3382131	987	-		rhamnose ABC transporter, rhamnose-binding protein
32	Klebsiella_variicola_BIDMC_61	KDH20191.1	49436	50422	987	-		rhamnose ABC transporter, rhamnose-binding protein
32	Klebsiella_variicola_BIDMC88	KMI06005.1	5374224	5375210	987	-		rhamnose ABC transporter, rhamnose-binding protein
32	Klebsiella_variicola_BZ19	KFJ98596.1	1	979	979	-		ABC transporter substrate-binding protein
32	Klebsiella_variicola_GJ1	AQL13782.1	67343	68329	987	-		rhamnose ABC transporter substrate-binding protein
32	Klebsiella_variicola_MGH_20	ESN32331.1	4585602	4586588	987	-		rhamnose ABC transporter, rhamnose-binding protein
32	Klebsiella_variicola_MGH_40	ESM68024.1	1321464	1322450	987	-		rhamnose ABC transporter, rhamnose-binding protein
32	Klebsiella_variicola_MGH_80	KDL98458.1	46715	47701	987	-		rhamnose ABC transporter, rhamnose-binding protein
32	Klebsiella_variicola_UCI_18	EWD77549.1	1349331	1350317	987	-		rhamnose ABC transporter, rhamnose-binding protein
32	Klebsiella_variicola_UCICRE10	ESL92980.1	52438	53424	987	-		rhamnose ABC transporter, rhamnose-binding protein
33	Klebsiella_pneumoniae_1084	AFQ68146.1	5281538	5282797	1260	+		L-rhamnose isomerase
33	Klebsiella_pneumoniae_CAV1193	ALR25231.1	2130804	2132063	1260	+		L-rhamnose isomerase
33	Klebsiella_pneumoniae_DSM_30104	EJK88879.1	48086	49345	1260	-		L-rhamnose isomerase
33	Klebsiella_pneumoniae_HS11286	AEW58762.1	69424	70683	1260	-		L-rhamnose isomerase
33	Klebsiella_pneumoniae_KCTC_2242	AEK00693.1	5066513	5067772	1260	-		L-rhamnose isomerase
33	Klebsiella_pneumoniae_Kp13	AHE47067.1	5207183	5208442	1260	+	rhaA	L-rhamnose isomerase
33	Klebsiella_pneumoniae_KP617	ALH86534.1	3537405	3538664	1260	+		L-rhamnose isomerase
33	Klebsiella_pneumoniae_MGH_78578	ABR79591.1	4612141	4613400	1260	-	rhaA	L-rhamnose isomerase
33	Klebsiella_pneumoniae_NTUH-K2044	BAH60987.1	69219	70484	1266	-	rhaA	L-rhamnose isomerase
33	Klebsiella_quasipneumoniae_01A030	CDQ12517.1	57648	58907	1260	-	rhaA	L-rhamnose isomerase
33	Klebsiella_quasipneumoniae_18A069	CDN03126.1	17682	18941	1260	-	rhaA	L-rhamnose isomerase
33	Klebsiella_quasipneumoniae_21_GR_13	OCU22092.1	46169	47428	1260	+		L-rhamnose isomerase
33	Klebsiella_quasipneumoniae_AK_SD_007	OVY37376.1	46119	47378	1260	+		L-rhamnose isomerase
33	Klebsiella_quasipneumoniae_ARLG-2711	OVQ93149.1	46147	47406	1260	+		L-rhamnose isomerase
33	Klebsiella_quasipneumoniae_FI_HV_2014	KNG96592.1	47736	48995	1260	+		sugar isomerase
33	Klebsiella_quasipneumoniae_MGH96	KMH21949.1	59498	60757	1260	-		L-rhamnose isomerase
33	Klebsiella_quasipneumoniae_PO1285	OVV02228.1	46112	47371	1260	+		L-rhamnose isomerase
33	Klebsiella_quasipneumoniae_UCICRE14	ESL72035.1	4352422	4353681	1260	-		L-rhamnose isomerase
33	Klebsiella_similipneumoniae_07A044	CDN04671.1	48303	49562	1260	-	rhaA	L-rhamnose isomerase
33	Klebsiella_similipneumoniae_193_KOXY	WP_049092714.1	20521	21780	1260	+		L-rhamnose isomerase
33	Klebsiella_similipneumoniae_385_ECLO	WP_049116374.1	13070	14329	1260	-		L-rhamnose isomerase
33	Klebsiella_similipneumoniae_ATCC_700603	AMR13748.1	3871206	3872465	1260	-		L-rhamnose isomerase
33	Klebsiella_similipneumoniae_HKUOPA4	ASR23085.1	4195758	4197017	1260	-		L-rhamnose isomerase
33	Klebsiella_similipneumoniae_HKUOPJ4	ASR28535.1	4944925	4946184	1260	-		L-rhamnose isomerase
33	Klebsiella_similipneumoniae_HKUOPL4	ASR31479.1	2884899	2886158	1260	-		L-rhamnose isomerase
33	Klebsiella_similipneumoniae_KPC142	KPC142_04484	5111062	5112321	1260	+	rhaA	L-rhamnose isomerase
33	Klebsiella_similipneumoniae_MGH_44	ESM61802.1	3383194	3384453	1260	-		L-rhamnose isomerase
33	Klebsiella_variicola_BIDMC_61	KDH20193.1	51511	52770	1260	-		L-rhamnose isomerase
33	Klebsiella_variicola_BIDMC88	KMI06007.1	5376274	5377533	1260	-		L-rhamnose isomerase
33	Klebsiella_variicola_BZ19	KFJ98554.1	2043	3302	1260	-		sugar isomerase
33	Klebsiella_variicola_GJ1	AQL13784.1	69418	70677	1260	-		L-rhamnose isomerase
33	Klebsiella_variicola_MGH_20	ESN32333.1	4587655	4588914	1260	-		L-rhamnose isomerase
33	Klebsiella_variicola_MGH_40	ESM68026.1	1323514	1324773	1260	-		L-rhamnose isomerase
33	Klebsiella_variicola_MGH_80	KDL98460.1	48768	50027	1260	-		L-rhamnose isomerase
33	Klebsiella_variicola_UCI_18	EWD77551.1	1351381	1352640	1260	-		L-rhamnose isomerase
33	Klebsiella_variicola_UCICRE10	ESL92982.1	54491	55750	1260	-		L-rhamnose isomerase
34	Klebsiella_pneumoniae_1084	AFQ68145.1	5280075	5281541	1467	+		Rhamnulokinase
34	Klebsiella_pneumoniae_CAV1193	ALR25230.1	2129341	2130807	1467	+		rhamnulokinase
34	Klebsiella_pneumoniae_DSM_30104	EJK88880.1	49342	50808	1467	-		rhamnulokinase
34	Klebsiella_pneumoniae_HS11286	AEW58763.1	70680	72146	1467	-		rhamnulokinase
34	Klebsiella_pneumoniae_KCTC_2242	AEK00694.1	5067769	5069235	1467	-	rhaB	rhamnulokinase
34	Klebsiella_pneumoniae_Kp13	AHE47066.1	5205720	5207186	1467	+	rhaB	Rhamnulokinase
34	Klebsiella_pneumoniae_KP617	ALH86533.1	3535942	3537408	1467	+		rhamnulokinase
34	Klebsiella_pneumoniae_MGH_78578	ABR79592.1	4613397	4614863	1467	-	rhaB	rhamnulokinase
34	Klebsiella_pneumoniae_NTUH-K2044	BAH60988.1	70475	71941	1467	-	rhaB	rhamnulokinase
34	Klebsiella_quasipneumoniae_01A030	CDQ12518.1	58904	60370	1467	-	rhaB	rhamnulokinase
34	Klebsiella_quasipneumoniae_18A069	CDN03127.1	18938	20404	1467	-	rhaB	rhamnulokinase
34	Klebsiella_quasipneumoniae_21_GR_13	OCU22091.1	44706	46172	1467	+		rhamnulokinase
34	Klebsiella_quasipneumoniae_AK_SD_007	OVY37375.1	44656	46122	1467	+		rhamnulokinase
34	Klebsiella_quasipneumoniae_ARLG-2711	OVQ93148.1	44684	46150	1467	+		rhamnulokinase
34	Klebsiella_quasipneumoniae_FI_HV_2014	KNG96591.1	46273	47739	1467	+		rhamnulokinase
34	Klebsiella_quasipneumoniae_MGH96	KMH21950.1	60754	62220	1467	-		rhamnulokinase
34	Klebsiella_quasipneumoniae_PO1285	OVV02227.1	44649	46115	1467	+		rhamnulokinase
34	Klebsiella_quasipneumoniae_UCICRE14	ESL72036.1	4353678	4355144	1467	-		rhamnulokinase
34	Klebsiella_similipneumoniae_07A044	CDN04672.1	49559	51025	1467	-	rhaB	rhamnulokinase
34	Klebsiella_similipneumoniae_193_KOXY	WP_049092713.1	19058	20524	1467	+		rhamnulokinase
34	Klebsiella_similipneumoniae_385_ECLO	WP_004203664.1	14326	15792	1467	-		rhamnulokinase
34	Klebsiella_similipneumoniae_ATCC_700603	AMR13749.1	3872462	3873928	1467	-		rhamnulokinase
34	Klebsiella_similipneumoniae_HKUOPA4	ASR23086.1	4197014	4198480	1467	-		rhamnulokinase
34	Klebsiella_similipneumoniae_HKUOPJ4	ASR28536.1	4946181	4947647	1467	-		rhamnulokinase
34	Klebsiella_similipneumoniae_HKUOPL4	ASR31480.1	2886155	2887621	1467	-		rhamnulokinase
34	Klebsiella_similipneumoniae_KPC142	KPC142_04483	5109599	5111065	1467	+	rhaB	Rhamnulokinase
34	Klebsiella_similipneumoniae_MGH_44	ESM61803.1	3384450	3385916	1467	-		rhamnulokinase
34	Klebsiella_variicola_BIDMC_61	KDH20194.1	52767	54233	1467	-		rhamnulokinase
34	Klebsiella_variicola_BIDMC88	KMI06008.1	5377530	5378996	1467	-		rhamnulokinase
34	Klebsiella_variicola_BZ19	KFJ98555.1	3299	4765	1467	-	rhaB	rhamnulokinase
34	Klebsiella_variicola_GJ1	AQL13785.1	70674	72140	1467	-		rhamnulokinase
34	Klebsiella_variicola_MGH_20	ESN32334.1	4588911	4590377	1467	-		rhamnulokinase
34	Klebsiella_variicola_MGH_40	ESM68027.1	1324770	1326236	1467	-		rhamnulokinase
34	Klebsiella_variicola_MGH_80	KDL98461.1	50024	51490	1467	-		rhamnulokinase
34	Klebsiella_variicola_UCI_18	EWD77552.1	1352637	1354103	1467	-		rhamnulokinase
34	Klebsiella_variicola_UCICRE10	ESL92983.1	55747	57213	1467	-		rhamnulokinase
35	Klebsiella_pneumoniae_1084	AFQ68142.1	5276942	5277976	1035	+		L-rhamnose-proton symporter
35	Klebsiella_pneumoniae_CAV1193	ALR25227.1	2126208	2127242	1035	+		rhamnose:proton symporter
35	Klebsiella_pneumoniae_DSM_30104	EJK88881.1	52907	53956	1050	-		L-rhamnose-proton symporter
35	Klebsiella_pneumoniae_HS11286	AEW58766.1	74245	75279	1035	-		rhamnose-proton symporter
35	Klebsiella_pneumoniae_KCTC_2242	AEK00697.1	5071334	5072368	1035	-		rhamnose-proton symporter
35	Klebsiella_pneumoniae_Kp13	AHE47063.1	5202572	5203621	1050	+	rhaT	L-rhamnose-proton symporter
35	Klebsiella_pneumoniae_KP617	ALH86530.1	3532809	3533843	1035	+		rhamnose:proton symporter
35	Klebsiella_pneumoniae_MGH_78578	ABR79595.1	4616962	4617996	1035	-	rhaT	L-rhamnose:H+ symporter (DMT superfamily)
35	Klebsiella_pneumoniae_NTUH-K2044	BAH60991.1	74040	75074	1035	-	rhaT	L-rhamnose-proton symporter
35	Klebsiella_quasipneumoniae_01A030	CDQ12521.1	62469	63503	1035	-	rhaT	L-rhamnose:proton symporter
35	Klebsiella_quasipneumoniae_18A069	CDN03130.1	22503	23537	1035	-	rhaT	L-rhamnose:proton symporter
35	Klebsiella_quasipneumoniae_21_GR_13	OCU22088.1	41573	42607	1035	+		rhamnose:proton symporter
35	Klebsiella_quasipneumoniae_AK_SD_007	OVY37372.1	41523	42557	1035	+		rhamnose/proton symporter RhaT
35	Klebsiella_quasipneumoniae_ARLG-2711	OVQ93144.1	41551	42585	1035	+		rhamnose/proton symporter RhaT
35	Klebsiella_quasipneumoniae_FI_HV_2014	KNG96588.1	43140	44174	1035	+		rhamnose:proton symporter
35	Klebsiella_quasipneumoniae_MGH96	KMH21953.1	64319	65353	1035	-		L-rhamnose-proton symporter
35	Klebsiella_quasipneumoniae_PO1285	OVV02224.1	41516	42550	1035	+		rhamnose/proton symporter RhaT
35	Klebsiella_quasipneumoniae_UCICRE14	ESL72039.1	4357243	4358277	1035	-		L-rhamnose-proton symporter
35	Klebsiella_similipneumoniae_07A044	CDN04675.1	53124	54158	1035	-	rhaT	L-rhamnose:proton symporter
35	Klebsiella_similipneumoniae_193_KOXY	WP_049092709.1	15925	16959	1035	+		rhamnose/proton symporter RhaT
35	Klebsiella_similipneumoniae_385_ECLO	WP_004203667.1	17891	18925	1035	-		rhamnose/proton symporter RhaT
35	Klebsiella_similipneumoniae_ATCC_700603	AMR13752.1	3876027	3877061	1035	-		rhamnose/proton symporter RhaT
35	Klebsiella_similipneumoniae_HKUOPA4	ASR23089.1	4200579	4201613	1035	-		rhamnose:proton symporter
35	Klebsiella_similipneumoniae_HKUOPJ4	ASR28539.1	4949746	4950780	1035	-		rhamnose:proton symporter
35	Klebsiella_similipneumoniae_HKUOPL4	ASR31483.1	2889720	2890754	1035	-		rhamnose:proton symporter
35	Klebsiella_similipneumoniae_KPC142	KPC142_04480	5106466	5107500	1035	+		rhamnose-proton symporter
35	Klebsiella_similipneumoniae_MGH_44	ESM61806.1	3388015	3389049	1035	-		L-rhamnose-proton symporter
35	Klebsiella_variicola_BIDMC_61	KDH20197.1	56332	57366	1035	-		L-rhamnose-proton symporter
35	Klebsiella_variicola_BIDMC88	KMI06011.1	5381095	5382129	1035	-		L-rhamnose-proton symporter
35	Klebsiella_variicola_BZ19	KFJ98559.1	6864	7898	1035	-		rhamnose:proton symporter
35	Klebsiella_variicola_GJ1	AQL13788.1	74239	75273	1035	-		rhamnose:proton symporter
35	Klebsiella_variicola_MGH_20	ESN32337.1	4592476	4593510	1035	-		L-rhamnose-proton symporter
35	Klebsiella_variicola_MGH_40	ESM68030.1	1328335	1329369	1035	-		L-rhamnose-proton symporter
35	Klebsiella_variicola_MGH_80	KDL98464.1	53589	54623	1035	-		L-rhamnose-proton symporter
35	Klebsiella_variicola_UCI_18	EWD77555.1	1356202	1357236	1035	-		L-rhamnose-proton symporter
35	Klebsiella_variicola_UCICRE10	ESL92986.1	59312	60346	1035	-		L-rhamnose-proton symporter
36	Klebsiella_pneumoniae_CAV1193	ALR25224.1	2123111	2124484	1374	+	cpxA	two-component sensor protein
36	Klebsiella_pneumoniae_DSM_30104	EJK88884.1	55665	57038	1374	-		sensor protein CpxA
36	Klebsiella_pneumoniae_HS11286	AEW58769.1	77004	78365	1362	-		two-component sensor protein
36	Klebsiella_pneumoniae_KCTC_2242	AEK00700.1	5074092	5075465	1374	-	cpxA	two-component sensor protein
36	Klebsiella_pneumoniae_Kp13	AHE47060.1	5199490	5200863	1374	+	cpxA	Sensor protein cpxA
36	Klebsiella_pneumoniae_KP617	ALH86527.1	3529710	3531083	1374	+	cpxA	two-component sensor protein
36	Klebsiella_pneumoniae_MGH_78578	ABR79598.1	4619721	4621094	1374	-	cpxA	two-component sensor protein
36	Klebsiella_pneumoniae_NTUH-K2044	BAH60994.1	76799	78172	1374	-	cpxA	sensor protein of stress-related two-component regulatory system
36	Klebsiella_quasipneumoniae_01A030	CDQ12525.1	65274	66647	1374	-	cpxA	sensory histidine kinase in two-component regulatory system with CpxR
36	Klebsiella_quasipneumoniae_18A069	CDN03134.1	25308	26681	1374	-	cpxA	sensory histidine kinase in two-component regulatory system with CpxR
36	Klebsiella_quasipneumoniae_21_GR_13	OCU22085.1	38429	39802	1374	+		two-component system sensor histidine kinase CpxA
36	Klebsiella_quasipneumoniae_AK_SD_007	OVY37369.1	38379	39752	1374	+		two-component sensor histidine kinase
36	Klebsiella_quasipneumoniae_ARLG-2711	OVQ93141.1	38428	39801	1374	+		two-component sensor histidine kinase
36	Klebsiella_quasipneumoniae_FI_HV_2014	KNG96585.1	39996	41369	1374	+	cpxA	two-component sensor protein
36	Klebsiella_quasipneumoniae_MGH96	KMH21956.1	67124	68497	1374	-		sensor protein CpxA
36	Klebsiella_quasipneumoniae_PO1285	OVV02221.1	38372	39745	1374	+		two-component sensor histidine kinase
36	Klebsiella_quasipneumoniae_UCICRE14	ESL72042.1	4360048	4361421	1374	-		sensor protein CpxA
36	Klebsiella_similipneumoniae_07A044	CDN04679.1	55879	57252	1374	-	cpxA	sensory histidine kinase in two-component regulatory system with CpxR
36	Klebsiella_similipneumoniae_193_KOXY	WP_004203670.1	12831	14204	1374	+		two-component sensor histidine kinase
36	Klebsiella_similipneumoniae_385_ECLO	WP_049116375.1	20646	22019	1374	-		two-component sensor histidine kinase
36	Klebsiella_similipneumoniae_ATCC_700603	AMR13755.1	3878782	3880155	1374	-		two-component system sensor histidine kinase CpxA
36	Klebsiella_similipneumoniae_HKUOPA4	ASR23092.1	4203334	4204707	1374	-	cpxA	two-component sensor protein
36	Klebsiella_similipneumoniae_HKUOPJ4	ASR28542.1	4952501	4953874	1374	-	cpxA	two-component sensor protein
36	Klebsiella_similipneumoniae_HKUOPL4	ASR31486.1	2892475	2893848	1374	-	cpxA	two-component sensor protein
36	Klebsiella_similipneumoniae_KPC142	KPC142_04477	5103372	5104745	1374	+	cpxA	Sensor protein CpxA
36	Klebsiella_similipneumoniae_MGH_44	ESM61809.1	3390770	3392143	1374	-		sensor protein CpxA
36	Klebsiella_variicola_BIDMC_61	KDH20200.1	59087	60460	1374	-		sensor protein CpxA
36	Klebsiella_variicola_BIDMC88	KMI06014.1	5383851	5385224	1374	-		sensor protein CpxA
36	Klebsiella_variicola_BZ19	KFJ98562.1	9619	10992	1374	-	cpxA	two-component sensor protein
36	Klebsiella_variicola_GJ1	AQL13791.1	76993	78366	1374	-		two-component system sensor histidine kinase CpxA
36	Klebsiella_variicola_MGH_20	ESN32340.1	4595231	4596604	1374	-		sensor protein CpxA
36	Klebsiella_variicola_MGH_40	ESM68033.1	1331090	1332463	1374	-		sensor protein CpxA
36	Klebsiella_variicola_MGH_80	KDL98467.1	56344	57717	1374	-		sensor protein CpxA
36	Klebsiella_variicola_UCI_18	EWD77558.1	1358957	1360330	1374	-		sensor protein CpxA
36	Klebsiella_variicola_UCICRE10	ESL92989.1	62067	63440	1374	-		sensor protein CpxA
37	Klebsiella_pneumoniae_1084	AFQ68138.1	5271435	5272337	903	-		Cobalt-zinc-cadmium resistance protein
37	Klebsiella_pneumoniae_CAV1193	ALR25221.1	2120701	2121603	903	-	fieF	ferrous iron transporter
37	Klebsiella_pneumoniae_DSM_30104	EJK88886.1	58491	59447	957	+		ferrous iron efflux protein F
37	Klebsiella_pneumoniae_HS11286	AEW58772.1	79884	80786	903	+		ferrous iron efflux protein F
37	Klebsiella_pneumoniae_KCTC_2242	AEK00703.1	5076972	5077874	903	+	fieF	ferrous iron efflux protein F
37	Klebsiella_pneumoniae_Kp13	AHE47057.1	5197081	5197983	903	-	fieF	Cation-efflux pump fieF
37	Klebsiella_pneumoniae_KP617	ALH86524.1	3527301	3528203	903	-	fieF	ferrous iron transporter
37	Klebsiella_pneumoniae_MGH_78578	ABR79601.1	4622601	4623503	903	+	fieF	ferrous iron efflux protein F
37	Klebsiella_pneumoniae_NTUH-K2044	BAH60997.1	79625	80581	957	+	fieF	ferrous iron efflux protein F
37	Klebsiella_quasipneumoniae_01A030	CDQ12528.1	68154	69056	903	+	fieF	zinc transporter
37	Klebsiella_quasipneumoniae_18A069	CDN03137.1	28188	29090	903	+	fieF	zinc transporter
37	Klebsiella_quasipneumoniae_21_GR_13	OCU22082.1	36020	36922	903	-		divalent metal cation transporter FieF
37	Klebsiella_quasipneumoniae_AK_SD_007	OVY37366.1	35970	36872	903	-		cation-efflux pump FieF
37	Klebsiella_quasipneumoniae_ARLG-2711	OVQ93138.1	36019	36921	903	-		cation-efflux pump FieF
37	Klebsiella_quasipneumoniae_FI_HV_2014	KNG96582.1	37588	38490	903	-	fieF	ferrous iron transporter
37	Klebsiella_quasipneumoniae_MGH96	KMH21959.1	70004	70906	903	+		cation-efflux pump FieF
37	Klebsiella_quasipneumoniae_PO1285	OVV02218.1	35963	36865	903	-		cation-efflux pump FieF
37	Klebsiella_quasipneumoniae_UCICRE14	ESL72045.1	4362928	4363830	903	+		cation-efflux pump FieF
37	Klebsiella_similipneumoniae_07A044	CDN04682.1	58760	59662	903	+	fieF	zinc transporter
37	Klebsiella_similipneumoniae_193_KOXY	WP_002882907.1	23527	24429	903	+		cation-efflux pump FieF
37	Klebsiella_similipneumoniae_385_ECLO	WP_002882907.1	23527	24429	903	+		cation-efflux pump FieF
37	Klebsiella_similipneumoniae_ATCC_700603	AMR13758.1	3881663	3882565	903	+		divalent metal cation transporter FieF
37	Klebsiella_similipneumoniae_HKUOPA4	ASR23095.1	4206215	4207117	903	+	fieF	cation-efflux pump FieF
37	Klebsiella_similipneumoniae_HKUOPJ4	ASR28545.1	4955382	4956284	903	+	fieF	cation-efflux pump FieF
37	Klebsiella_similipneumoniae_HKUOPL4	ASR31489.1	2895356	2896258	903	+	fieF	cation-efflux pump FieF
37	Klebsiella_similipneumoniae_KPC142	KPC142_04474	5100963	5101865	903	-	fieF	Cation-efflux pump FieF
37	Klebsiella_similipneumoniae_MGH_44	ESM61812.1	3393651	3394553	903	+		cation-efflux pump FieF
37	Klebsiella_variicola_BIDMC_61	KDH20203.1	61967	62869	903	+		cation-efflux pump FieF
37	Klebsiella_variicola_BIDMC88	KMI06059.1	5420784	5421686	903	+		cation-efflux pump FieF
37	Klebsiella_variicola_BZ19	KFJ98565.1	12499	13401	903	+	fieF	ferrous iron transporter
37	Klebsiella_variicola_GJ1	AQL13794.1	79873	80775	903	+		divalent metal cation transporter FieF
37	Klebsiella_variicola_MGH_20	ESN32343.1	4598111	4599013	903	+		cation-efflux pump FieF
37	Klebsiella_variicola_MGH_40	ESM68036.1	1333970	1334872	903	+		cation-efflux pump FieF
37	Klebsiella_variicola_MGH_80	KDL98470.1	59224	60126	903	+		cation-efflux pump FieF
37	Klebsiella_variicola_UCI_18	EWD77561.1	1361837	1362739	903	+		cation-efflux pump FieF
37	Klebsiella_variicola_UCICRE10	ESL92992.1	64947	65849	903	+		cation-efflux pump FieF
38	Klebsiella_pneumoniae_1084	AFQ68137.1	5270276	5271238	963	-		6-phosphofructokinase
38	Klebsiella_pneumoniae_CAV1193	ALR25220.1	2119542	2120504	963	-		ATP-dependent 6-phosphofructokinase
38	Klebsiella_pneumoniae_DSM_30104	EJK88887.1	59644	60606	963	+		6-phosphofructokinase
38	Klebsiella_pneumoniae_HS11286	AEW58773.1	80983	81945	963	+		6-phosphofructokinase
38	Klebsiella_pneumoniae_KCTC_2242	AEK00704.1	5078071	5079033	963	+		6-phosphofructokinase
38	Klebsiella_pneumoniae_Kp13	AHE47056.1	5195922	5196884	963	-	pfkA	6-phosphofructokinase
38	Klebsiella_pneumoniae_KP617	ALH86523.1	3526142	3527104	963	-		6-phosphofructokinase
38	Klebsiella_pneumoniae_MGH_78578	ABR79602.1	4623700	4624662	963	+	pfkA	6-phosphofructokinase
38	Klebsiella_pneumoniae_NTUH-K2044	BAH60998.1	80778	81740	963	+	pfkA	6-phosphofructokinase
38	Klebsiella_quasipneumoniae_01A030	CDQ12529.1	69253	70215	963	+	pfkA	6-phosphofructokinase I
38	Klebsiella_quasipneumoniae_18A069	CDN03138.1	29287	30249	963	+	pfkA	6-phosphofructokinase I
38	Klebsiella_quasipneumoniae_21_GR_13	OCU22081.1	34861	35823	963	-		6-phosphofructokinase
38	Klebsiella_quasipneumoniae_AK_SD_007	OVY37365.1	34811	35773	963	-		ATP-dependent 6-phosphofructokinase
38	Klebsiella_quasipneumoniae_ARLG-2711	OVQ93137.1	34860	35822	963	-		ATP-dependent 6-phosphofructokinase
38	Klebsiella_quasipneumoniae_FI_HV_2014	KNG96581.1	36429	37391	963	-		6-phosphofructokinase
38	Klebsiella_quasipneumoniae_MGH96	KMH21960.1	71103	72065	963	+		6-phosphofructokinase
38	Klebsiella_quasipneumoniae_PO1285	OVV02217.1	34804	35766	963	-		ATP-dependent 6-phosphofructokinase
38	Klebsiella_quasipneumoniae_UCICRE14	ESL72046.1	4364027	4364989	963	+		6-phosphofructokinase
38	Klebsiella_similipneumoniae_07A044	CDN04683.1	59859	60821	963	+	pfkA	6-phosphofructokinase I
38	Klebsiella_similipneumoniae_193_KOXY	WP_002882911.1	24626	25588	963	+		ATP-dependent 6-phosphofructokinase
38	Klebsiella_similipneumoniae_385_ECLO	WP_002882911.1	24626	25588	963	+		ATP-dependent 6-phosphofructokinase
38	Klebsiella_similipneumoniae_ATCC_700603	AMR13759.1	3882762	3883724	963	+		6-phosphofructokinase
38	Klebsiella_similipneumoniae_HKUOPA4	ASR23096.1	4207314	4208276	963	+		ATP-dependent 6-phosphofructokinase
38	Klebsiella_similipneumoniae_HKUOPJ4	ASR28546.1	4956481	4957443	963	+		ATP-dependent 6-phosphofructokinase
38	Klebsiella_similipneumoniae_HKUOPL4	ASR31490.1	2896455	2897417	963	+		ATP-dependent 6-phosphofructokinase
38	Klebsiella_similipneumoniae_KPC142	KPC142_04473	5099804	5100766	963	-	pfkA	6-phosphofructokinase
38	Klebsiella_similipneumoniae_MGH_44	ESM61813.1	3394750	3395712	963	+		6-phosphofructokinase
38	Klebsiella_variicola_BIDMC_61	KDH20204.1	63066	64028	963	+		6-phosphofructokinase
38	Klebsiella_variicola_BIDMC88	KMI06060.1	5421883	5422845	963	+		6-phosphofructokinase
38	Klebsiella_variicola_BZ19	KFJ98566.1	13598	14560	963	+		6-phosphofructokinase
38	Klebsiella_variicola_GJ1	AQL13795.1	80972	81934	963	+		6-phosphofructokinase
38	Klebsiella_variicola_MGH_20	ESN32344.1	4599210	4600172	963	+		6-phosphofructokinase
38	Klebsiella_variicola_MGH_40	ESM68037.1	1335069	1336031	963	+		6-phosphofructokinase
38	Klebsiella_variicola_MGH_80	KDL98471.1	60323	61285	963	+		6-phosphofructokinase
38	Klebsiella_variicola_UCI_18	EWD77562.1	1362936	1363898	963	+		6-phosphofructokinase
38	Klebsiella_variicola_UCICRE10	ESL92993.1	66046	67008	963	+		6-phosphofructokinase
39	Klebsiella_pneumoniae_1084	AFQ68135.1	5268716	5269636	921	+		1,4-dihydroxy-2-naphthoate octaprenyltransferase
39	Klebsiella_pneumoniae_CAV1193	ALR25218.1	2117982	2118902	921	+		1,4-dihydroxy-2-naphthoate octaprenyltransferase
39	Klebsiella_pneumoniae_DSM_30104	EJK88889.1	61246	62166	921	-		1,4-dihydroxy-2-naphthoate octaprenyltransferase
39	Klebsiella_pneumoniae_HS11286	AEW58775.1	82585	83505	921	-		1,4-dihydroxy-2-naphthoate octaprenyltransferase
39	Klebsiella_pneumoniae_KCTC_2242	AEK00706.1	5079673	5080593	921	-		1,4-dihydroxy-2-naphthoate octaprenyltransferase
39	Klebsiella_pneumoniae_Kp13	AHE47054.1	5194362	5195282	921	+	menA	1,4-dihydroxy-2-naphthoate octaprenyltransferase
39	Klebsiella_pneumoniae_KP617	ALH86521.1	3524582	3525502	921	+		1,4-dihydroxy-2-naphthoate octaprenyltransferase
39	Klebsiella_pneumoniae_MGH_78578	ABR79604.1	4625302	4626222	921	-	menA	1,4-dihydroxy-2-naphthoate octaprenyltransferase
39	Klebsiella_pneumoniae_NTUH-K2044	BAH61000.1	82380	83306	927	-	menA	1,4-dihydroxy-2-naphthoate octaprenyltransferase
39	Klebsiella_quasipneumoniae_01A030	CDQ12531.1	70855	71775	921	-	menA	1,4-dihydroxy-2-naphthoate octaprenyltransferase
39	Klebsiella_quasipneumoniae_18A069	CDN03140.1	30889	31809	921	-	menA	1,4-dihydroxy-2-naphthoate octaprenyltransferase
39	Klebsiella_quasipneumoniae_21_GR_13	OCU22079.1	33301	34221	921	+		1,4-dihydroxy-2-naphthoate polyprenyltransferase
39	Klebsiella_quasipneumoniae_AK_SD_007	OVY37363.1	33251	34171	921	+		1,4-dihydroxy-2-naphthoate polyprenyltransferase
39	Klebsiella_quasipneumoniae_ARLG-2711	OVQ93199.1	33294	34220	927	+		1,4-dihydroxy-2-naphthoate polyprenyltransferase
39	Klebsiella_quasipneumoniae_FI_HV_2014	KNG96579.1	34869	35789	921	+		1,4-dihydroxy-2-naphthoate octaprenyltransferase
39	Klebsiella_quasipneumoniae_MGH96	KMH21962.1	72705	73625	921	-		1,4-dihydroxy-2-naphthoate octaprenyltransferase
39	Klebsiella_quasipneumoniae_PO1285	OVV02215.1	33244	34164	921	+		1,4-dihydroxy-2-naphthoate polyprenyltransferase
39	Klebsiella_quasipneumoniae_UCICRE14	ESL72048.1	4365629	4366549	921	-		1,4-dihydroxy-2-naphthoate octaprenyltransferase
39	Klebsiella_similipneumoniae_07A044	CDN04685.1	61461	62381	921	-	menA	1,4-dihydroxy-2-naphthoate octaprenyltransferase
39	Klebsiella_similipneumoniae_193_KOXY	WP_004203673.1	26228	27148	921	-		1,4-dihydroxy-2-naphthoate polyprenyltransferase
39	Klebsiella_similipneumoniae_385_ECLO	WP_004203673.1	26228	27148	921	-		1,4-dihydroxy-2-naphthoate polyprenyltransferase
39	Klebsiella_similipneumoniae_ATCC_700603	AMR13761.1	3884364	3885284	921	-		1,4-dihydroxy-2-naphthoate polyprenyltransferase
39	Klebsiella_similipneumoniae_HKUOPA4	ASR23098.1	4208916	4209836	921	-		1,4-dihydroxy-2-naphthoate octaprenyltransferase
39	Klebsiella_similipneumoniae_HKUOPJ4	ASR28548.1	4958083	4959003	921	-		1,4-dihydroxy-2-naphthoate octaprenyltransferase
39	Klebsiella_similipneumoniae_HKUOPL4	ASR31492.1	2898057	2898977	921	-		1,4-dihydroxy-2-naphthoate octaprenyltransferase
39	Klebsiella_similipneumoniae_KPC142	KPC142_04471	5098244	5099164	921	+		1,4-dihydroxy-2-naphthoate octaprenyltransferase
39	Klebsiella_similipneumoniae_MGH_44	ESM61815.1	3396352	3397272	921	-		1,4-dihydroxy-2-naphthoate octaprenyltransferase
39	Klebsiella_variicola_BIDMC_61	KDH20206.1	64668	65588	921	-		1,4-dihydroxy-2-naphthoate octaprenyltransferase
39	Klebsiella_variicola_BIDMC88	KMI06062.1	5423485	5424405	921	-		1,4-dihydroxy-2-naphthoate octaprenyltransferase
39	Klebsiella_variicola_BZ19	KFJ98568.1	15200	16120	921	-		1,4-dihydroxy-2-naphthoate octaprenyltransferase
39	Klebsiella_variicola_GJ1	AQL13797.1	82574	83494	921	-		1,4-dihydroxy-2-naphthoate polyprenyltransferase
39	Klebsiella_variicola_MGH_20	ESN32346.1	4600812	4601732	921	-		1,4-dihydroxy-2-naphthoate octaprenyltransferase
39	Klebsiella_variicola_MGH_40	ESM68039.1	1336671	1337591	921	-		1,4-dihydroxy-2-naphthoate octaprenyltransferase
39	Klebsiella_variicola_MGH_80	KDL98473.1	61925	62845	921	-		1,4-dihydroxy-2-naphthoate octaprenyltransferase
39	Klebsiella_variicola_UCI_18	EWD77564.1	1364538	1365458	921	-		1,4-dihydroxy-2-naphthoate octaprenyltransferase
39	Klebsiella_variicola_UCICRE10	ESL92995.1	67648	68568	921	-		1,4-dihydroxy-2-naphthoate octaprenyltransferase
40	Klebsiella_pneumoniae_1084	AFQ68131.1	5264590	5265618	1029	+		Transcriptional (co)regulator CytR
40	Klebsiella_pneumoniae_CAV1193	ALR25214.1	2113856	2114884	1029	+		transcriptional regulator
40	Klebsiella_pneumoniae_DSM_30104	EJK88893.1	65264	66292	1029	-		HTH-type transcriptional repressor CytR
40	Klebsiella_pneumoniae_HS11286	AEW58779.1	86603	87631	1029	-		DNA-binding transcriptional dual regulator
40	Klebsiella_pneumoniae_KCTC_2242	AEK00710.1	5083673	5084701	1029	-		DNA-binding transcriptional regulator CytR
40	Klebsiella_pneumoniae_Kp13	AHE47050.1	5190236	5191264	1029	+	cytR	HTH-type transcriptional repressor cytR
40	Klebsiella_pneumoniae_KP617	ALH86517.1	3520456	3521484	1029	+		transcriptional regulator
40	Klebsiella_pneumoniae_MGH_78578	ABR79608.1	4629320	4630330	1011	-	cytR	regulator for deo operon, udp, cdd, tsx, nupC, and nupG
40	Klebsiella_pneumoniae_NTUH-K2044	BAH61004.1	86398	87426	1029	-	cytR	DNA-binding transcriptional dual regulator
40	Klebsiella_quasipneumoniae_01A030	CDQ12535.1	74870	75898	1029	-	cytR	DNA-binding transcriptional dual regulator
40	Klebsiella_quasipneumoniae_18A069	CDN03144.1	36083	37579	1497	-	priA	fragment of Primosome factor n' (replication factor Y) (part 2)
40	Klebsiella_quasipneumoniae_21_GR_13	OCU22075.1	29178	30206	1029	+		DNA-binding transcriptional regulator CytR
40	Klebsiella_quasipneumoniae_AK_SD_007	OVY37360.1	29047	30156	1110	+		DNA-binding transcriptional regulator CytR
40	Klebsiella_quasipneumoniae_ARLG-2711	OVQ93132.1	29177	30205	1029	+		DNA-binding transcriptional regulator CytR
40	Klebsiella_quasipneumoniae_FI_HV_2014	KNG96575.1	30746	31774	1029	+		transcriptional regulator
40	Klebsiella_quasipneumoniae_MGH96	KMH21966.1	76720	77748	1029	-		HTH-type transcriptional repressor CytR
40	Klebsiella_quasipneumoniae_PO1285	OVV02212.1	29043	30152	1110	+		DNA-binding transcriptional regulator CytR
40	Klebsiella_quasipneumoniae_UCICRE14	ESL72052.1	4369644	4370672	1029	-		HTH-type transcriptional repressor CytR
40	Klebsiella_similipneumoniae_07A044	CDN04689.1	65476	66504	1029	-	cytR	DNA-binding transcriptional dual regulator
40	Klebsiella_similipneumoniae_193_KOXY	WP_004203676.1	30243	31271	1029	-		DNA-binding transcriptional regulator CytR
40	Klebsiella_similipneumoniae_385_ECLO	WP_004203676.1	30243	31271	1029	-		DNA-binding transcriptional regulator CytR
40	Klebsiella_similipneumoniae_ATCC_700603	AMR13765.1	3888379	3889407	1029	-		DNA-binding transcriptional regulator CytR
40	Klebsiella_similipneumoniae_HKUOPA4	ASR23102.1	4213949	4214080	132	+		hypothetical protein
40	Klebsiella_similipneumoniae_HKUOPJ4	ASR28552.1	4963116	4963247	132	+		hypothetical protein
40	Klebsiella_similipneumoniae_HKUOPL4	ASR31496.1	2903090	2903221	132	+		hypothetical protein
40	Klebsiella_similipneumoniae_KPC142	KPC142_04467	5094121	5095149	1029	+	cytR	HTH-type transcriptional repressor cytR
40	Klebsiella_similipneumoniae_MGH_44	ESM61819.1	3400367	3401395	1029	-		HTH-type transcriptional repressor CytR
40	Klebsiella_variicola_BIDMC_61	KDH20210.1	68680	69708	1029	-		HTH-type transcriptional repressor CytR
40	Klebsiella_variicola_BIDMC88	KMI06066.1	5427497	5428525	1029	-		HTH-type transcriptional repressor CytR
40	Klebsiella_variicola_GJ1	AQL13801.1	86586	87614	1029	-		DNA-binding transcriptional regulator CytR
40	Klebsiella_variicola_MGH_20	ESN32350.1	4604824	4605852	1029	-		HTH-type transcriptional repressor CytR
40	Klebsiella_variicola_MGH_40	ESM68043.1	1340683	1341711	1029	-		HTH-type transcriptional repressor CytR
40	Klebsiella_variicola_MGH_80	KDL98477.1	65937	66965	1029	-		HTH-type transcriptional repressor CytR
40	Klebsiella_variicola_UCI_18	EWD77568.1	1368538	1369566	1029	-		HTH-type transcriptional repressor CytR
40	Klebsiella_variicola_UCICRE10	ESL92999.1	71660	72688	1029	-		HTH-type transcriptional repressor CytR
41	Klebsiella_pneumoniae_1084	AFQ68130.1	5262244	5264439	2196	+		Helicase PriA essential for oriC/DnaA-independent DNA replication
41	Klebsiella_pneumoniae_CAV1193	ALR25213.1	2111510	2113705	2196	+		primosomal protein N'
41	Klebsiella_pneumoniae_DSM_30104	EJK88895.1	66443	68710	2268	-		primosome assembly protein PriA
41	Klebsiella_pneumoniae_HS11286	AEW58781.1	87782	89977	2196	-		primosome assembly protein PriA
41	Klebsiella_pneumoniae_KCTC_2242	AEK00711.1	5084852	5087047	2196	-		primosome assembly protein PriA
41	Klebsiella_pneumoniae_Kp13	AHE47048.1	5187848	5190085	2238	+	priA	Primosomal protein N'
41	Klebsiella_pneumoniae_KP617	ALH86516.1	3518110	3520305	2196	+		primosomal protein N'
41	Klebsiella_pneumoniae_MGH_78578	ABR79609.1	4630499	4632694	2196	-	priA	primosome assembly protein PriA
41	Klebsiella_pneumoniae_NTUH-K2044	BAH61005.1	87577	89844	2268	-	priA	primosome assembly protein
41	Klebsiella_quasipneumoniae_01A030	CDQ12536.1	76049	78244	2196	-	priA	Primosome factor n' (replication factor Y)
41	Klebsiella_quasipneumoniae_21_GR_13	OCU22074.1	26832	29027	2196	+		primosomal protein N'
41	Klebsiella_quasipneumoniae_AK_SD_007	OVY37359.1	26782	28977	2196	+		primosomal protein N'
41	Klebsiella_quasipneumoniae_ARLG-2711	OVQ93131.1	26831	29026	2196	+		primosomal protein N'
41	Klebsiella_quasipneumoniae_FI_HV_2014	KNG96574.1	28400	30595	2196	+		primosome assembly protein PriA
41	Klebsiella_quasipneumoniae_MGH96	KMH21967.1	77899	80094	2196	-		primosomal protein N'
41	Klebsiella_quasipneumoniae_PO1285	OVV02211.1	26778	28973	2196	+		primosomal protein N'
41	Klebsiella_quasipneumoniae_UCICRE14	ESL72053.1	4370823	4373018	2196	-		primosomal protein N'
41	Klebsiella_similipneumoniae_07A044	CDN04690.1	66655	68850	2196	-	priA	Primosome factor n' (replication factor Y)
41	Klebsiella_similipneumoniae_193_KOXY	WP_049092704.1	1233	3428	2196	+		primosomal protein N'
41	Klebsiella_similipneumoniae_385_ECLO	WP_032455464.1	31422	33617	2196	-		primosomal protein N'
41	Klebsiella_similipneumoniae_ATCC_700603	AMR13766.1	3889558	3891753	2196	-		primosomal protein N'
41	Klebsiella_similipneumoniae_HKUOPA4	ASR23103.1	4214110	4216305	2196	-		primosomal protein N'
41	Klebsiella_similipneumoniae_HKUOPJ4	ASR28553.1	4963277	4965472	2196	-		primosomal protein N'
41	Klebsiella_similipneumoniae_HKUOPL4	ASR31497.1	2903251	2905446	2196	-		primosomal protein N'
41	Klebsiella_similipneumoniae_KPC142	KPC142_04466	5091775	5093970	2196	+	priA	Primosomal protein N'
41	Klebsiella_similipneumoniae_MGH_44	ESM61820.1	3401546	3403741	2196	-		primosomal protein N'
41	Klebsiella_variicola_BIDMC_61	KDH20211.1	69859	72054	2196	-		primosomal protein N'
41	Klebsiella_variicola_BIDMC88	KMI06067.1	5428676	5430871	2196	-		primosomal protein N'
41	Klebsiella_variicola_BZ19	KFJ98572.1	20390	22585	2196	-		primosome assembly protein PriA
41	Klebsiella_variicola_GJ1	AQL13802.1	87765	89960	2196	-		primosomal protein N'
41	Klebsiella_variicola_MGH_20	ESN32351.1	4606003	4608198	2196	-		primosomal protein N'
41	Klebsiella_variicola_MGH_40	ESM68044.1	1341862	1344057	2196	-		primosomal protein N'
41	Klebsiella_variicola_MGH_80	KDL98478.1	67116	69311	2196	-		primosomal protein N'
41	Klebsiella_variicola_UCI_18	EWD77569.1	1369717	1371912	2196	-		primosomal protein N'
41	Klebsiella_variicola_UCICRE10	ESL93000.1	72839	75034	2196	-		primosomal protein N'
42	Klebsiella_pneumoniae_1084	AFQ68128.1	5261360	5261677	318	+		Methionine repressor MetJ
42	Klebsiella_pneumoniae_CAV1193	ALR25211.1	2110626	2110943	318	+		transcriptional repressor protein MetJ
42	Klebsiella_pneumoniae_DSM_30104	EJK88896.1	69205	69522	318	-		transcriptional repressor protein MetJ
42	Klebsiella_pneumoniae_HS11286	AEW58783.1	90544	90861	318	-		transcriptional repressor for methionine biosynthesis
42	Klebsiella_pneumoniae_KCTC_2242	AEK00713.1	5087614	5087931	318	-		transcriptional repressor protein MetJ
42	Klebsiella_pneumoniae_Kp13	AHE47046.1	5187006	5187323	318	+	metJ	Met repressor
42	Klebsiella_pneumoniae_KP617	ALH86514.1	3517225	3517542	318	+		transcriptional repressor protein MetJ
42	Klebsiella_pneumoniae_MGH_78578	ABR79611.1	4633261	4633578	318	-	metJ	transcriptional repressor protein MetJ
42	Klebsiella_quasipneumoniae_01A030	CDQ12538.1	78811	79128	318	-	metJ	DNA-binding transcriptional repressor, S-adenosylmethionine-binding
42	Klebsiella_quasipneumoniae_18A069	CDN03147.1	1029	1346	318	-	metJ	DNA-binding transcriptional repressor,S-adenosylmethionine-binding
42	Klebsiella_quasipneumoniae_21_GR_13	OCU22072.1	25948	26265	318	+		transcriptional repressor protein MetJ
42	Klebsiella_quasipneumoniae_AK_SD_007	OVY37357.1	25898	26215	318	+		met repressor
42	Klebsiella_quasipneumoniae_ARLG-2711	OVQ93129.1	25947	26264	318	+		met repressor
42	Klebsiella_quasipneumoniae_FI_HV_2014	KNG96572.1	27516	27833	318	+		transcriptional repressor protein MetJ
42	Klebsiella_quasipneumoniae_MGH96	KMH21969.1	80661	80978	318	-		Met repressor
42	Klebsiella_quasipneumoniae_PO1285	OVV02209.1	25894	26211	318	+		met repressor
42	Klebsiella_quasipneumoniae_UCICRE14	ESL72055.1	4373585	4373902	318	-		Met repressor
42	Klebsiella_similipneumoniae_07A044	CDN04692.1	69417	69734	318	-	metJ	DNA-binding transcriptional repressor,S-adenosylmethionine-binding
42	Klebsiella_similipneumoniae_193_KOXY	WP_002882924.1	34184	34501	318	-		met repressor
42	Klebsiella_similipneumoniae_385_ECLO	WP_002882924.1	34184	34501	318	-		met repressor
42	Klebsiella_similipneumoniae_ATCC_700603	AMR13768.1	3892320	3892637	318	-		transcriptional repressor protein MetJ
42	Klebsiella_similipneumoniae_HKUOPA4	ASR23105.1	4216872	4217189	318	-		transcriptional repressor protein MetJ
42	Klebsiella_similipneumoniae_HKUOPJ4	ASR28555.1	4966039	4966356	318	-		transcriptional repressor protein MetJ
42	Klebsiella_similipneumoniae_HKUOPL4	ASR31499.1	2906013	2906330	318	-		transcriptional repressor protein MetJ
42	Klebsiella_similipneumoniae_KPC142	KPC142_04464	5090891	5091208	318	+	metJ	Met repressor
42	Klebsiella_similipneumoniae_MGH_44	ESM61822.1	3404308	3404625	318	-		Met repressor
42	Klebsiella_variicola_BIDMC_61	KDH20213.1	72623	72940	318	-		Met repressor
42	Klebsiella_variicola_BIDMC88	KMI06069.1	5431439	5431756	318	-		Met repressor
42	Klebsiella_variicola_BZ19	KFJ98574.1	23153	23470	318	-		transcriptional repressor protein MetJ
42	Klebsiella_variicola_GJ1	AQL13804.1	90528	90845	318	-		transcriptional repressor protein MetJ
42	Klebsiella_variicola_MGH_20	ESN32353.1	4608766	4609083	318	-		Met repressor
42	Klebsiella_variicola_MGH_40	ESM68046.1	1344625	1344942	318	-		Met repressor
42	Klebsiella_variicola_MGH_80	KDL98480.1	69879	70196	318	-		Met repressor
42	Klebsiella_variicola_UCI_18	EWD77571.1	1372480	1372797	318	-		Met repressor
42	Klebsiella_variicola_UCICRE10	ESL93002.1	75602	75919	318	-		Met repressor
43	Klebsiella_pneumoniae_1084	AFQ68127.1	5259932	5261092	1161	-		Cystathionine gamma-synthase
43	Klebsiella_pneumoniae_CAV1193	ALR25210.1	2109198	2110358	1161	-		O-succinylhomoserine (thiol)-lyase
43	Klebsiella_pneumoniae_DSM_30104	EJK88898.1	69790	70950	1161	+		cystathionine gamma-synthase
43	Klebsiella_pneumoniae_HS11286	AEW58784.1	91129	92289	1161	+		cystathionine beta-lyase
43	Klebsiella_pneumoniae_KCTC_2242	AEK00714.1	5088199	5089359	1161	+		cystathionine gamma-synthase
43	Klebsiella_pneumoniae_Kp13	AHE47045.1	5185578	5186738	1161	-	metB	Cystathionine gamma-synthase
43	Klebsiella_pneumoniae_KP617	ALH86513.1	3515797	3516957	1161	-		cystathionine gamma-synthase
43	Klebsiella_pneumoniae_MGH_78578	ABR79612.1	4633846	4635006	1161	+	metB	cystathionine gamma-synthase
43	Klebsiella_pneumoniae_NTUH-K2044	BAH61008.1	90924	92084	1161	+	metB	cystathionine gamma-synthase
43	Klebsiella_quasipneumoniae_01A030	CDQ12539.1	79396	80556	1161	+	metB	cystathionine gamma-synthase, PLP-dependent
43	Klebsiella_quasipneumoniae_18A069	CDN03148.1	1614	2774	1161	+	metB	cystathionine gamma-synthase, PLP-dependent
43	Klebsiella_quasipneumoniae_21_GR_13	OCU22071.1	24520	25680	1161	-		cystathionine gamma-synthase
43	Klebsiella_quasipneumoniae_AK_SD_007	OVY37356.1	24470	25630	1161	-		cystathionine gamma-synthase
43	Klebsiella_quasipneumoniae_ARLG-2711	OVQ93128.1	24519	25679	1161	-		cystathionine gamma-synthase
43	Klebsiella_quasipneumoniae_FI_HV_2014	KNG96571.1	26088	27248	1161	-		cystathionine gamma-synthase
43	Klebsiella_quasipneumoniae_MGH96	KMH21970.1	81246	82406	1161	+		cystathionine gamma-synthase
43	Klebsiella_quasipneumoniae_PO1285	OVV02208.1	24466	25626	1161	-		cystathionine gamma-synthase
43	Klebsiella_quasipneumoniae_UCICRE14	ESL72056.1	4374170	4375330	1161	+		cystathionine gamma-synthase
43	Klebsiella_similipneumoniae_07A044	CDN04693.1	70002	71162	1161	+	metB	cystathionine gamma-synthase, PLP-dependent
43	Klebsiella_similipneumoniae_193_KOXY	WP_077258601.1	10	1092	1083	+		cystathionine gamma-synthase
43	Klebsiella_similipneumoniae_385_ECLO	WP_004203678.1	34769	35929	1161	+		cystathionine gamma-synthase
43	Klebsiella_similipneumoniae_ATCC_700603	AMR13769.1	3892905	3894065	1161	+		cystathionine gamma-synthase
43	Klebsiella_similipneumoniae_HKUOPA4	ASR23106.1	4217457	4218617	1161	+		cystathionine gamma-synthase
43	Klebsiella_similipneumoniae_HKUOPJ4	ASR28556.1	4966624	4967784	1161	+		cystathionine gamma-synthase
43	Klebsiella_similipneumoniae_HKUOPL4	ASR31500.1	2906598	2907758	1161	+		cystathionine gamma-synthase
43	Klebsiella_similipneumoniae_KPC142	KPC142_04463	5089463	5090623	1161	-	metB	Cystathionine gamma-synthase
43	Klebsiella_similipneumoniae_MGH_44	ESM61823.1	3404893	3406053	1161	+		cystathionine gamma-synthase
43	Klebsiella_variicola_BIDMC_61	KDH20214.1	73208	74368	1161	+		cystathionine gamma-synthase
43	Klebsiella_variicola_BIDMC88	KMI06070.1	5432024	5433184	1161	+		cystathionine gamma-synthase
43	Klebsiella_variicola_BZ19	KFJ98575.1	23738	24898	1161	+		cystathionine gamma-synthase
43	Klebsiella_variicola_GJ1	AQL13805.1	91113	92273	1161	+		cystathionine gamma-synthase
43	Klebsiella_variicola_MGH_20	ESN32354.1	4609351	4610511	1161	+		cystathionine gamma-synthase
43	Klebsiella_variicola_MGH_40	ESM68047.1	1345210	1346370	1161	+		cystathionine gamma-synthase
43	Klebsiella_variicola_MGH_80	KDL98481.1	70464	71624	1161	+		cystathionine gamma-synthase
43	Klebsiella_variicola_UCI_18	EWD77572.1	1373065	1374225	1161	+		cystathionine gamma-synthase
43	Klebsiella_variicola_UCICRE10	ESL93003.1	76187	77347	1161	+		cystathionine gamma-synthase
44	Klebsiella_pneumoniae_1084	AFQ68126.1	5257497	5259929	2433	-		Aspartokinase
44	Klebsiella_pneumoniae_CAV1193	ALR25209.1	2106763	2109195	2433	-	metL	bifunctional aspartokinase II/homoserine dehydrogenase II
44	Klebsiella_pneumoniae_DSM_30104	EJK88899.1	70953	73385	2433	+		aspartate kinase II/homoserine dehydrogenase II
44	Klebsiella_pneumoniae_HS11286	AEW58785.1	92292	94724	2433	+		bifunctional aspartate kinase II/homoserine dehydrogenase II
44	Klebsiella_pneumoniae_KCTC_2242	AEK00715.1	5089362	5091794	2433	+	metL	bifunctional aspartate kinase II/homoserine dehydrogenase II
44	Klebsiella_pneumoniae_Kp13	AHE47044.1	5183143	5185473	2331	-	metL	Bifunctional aspartokinase/homoserine dehydrogenase 2
44	Klebsiella_pneumoniae_KP617	ALH86512.1	3513362	3515794	2433	-	metL	aspartate kinase
44	Klebsiella_pneumoniae_MGH_78578	ABR79613.1	4635009	4637441	2433	+	metL	bifunctional aspartate kinase II/homoserine dehydrogenase II
44	Klebsiella_pneumoniae_NTUH-K2044	BAH61009.1	92087	94519	2433	+	metL	bifunctional aspartate kinase II/homoserine dehydrogenase II
44	Klebsiella_quasipneumoniae_01A030	CDQ12540.1	80559	82991	2433	+	metL	fused aspartokinase II; homoserine dehydrogenase II
44	Klebsiella_quasipneumoniae_18A069	CDN03149.1	2777	5209	2433	+	metL	fused aspartokinase II; homoserine dehydrogenase II
44	Klebsiella_quasipneumoniae_21_GR_13	OCU22070.1	22085	24517	2433	-		bifunctional aspartate kinase/homoserine dehydrogenase II
44	Klebsiella_quasipneumoniae_AK_SD_007	OVY37355.1	22035	24467	2433	-	metL	bifunctional aspartate kinase/homoserine dehydrogenase II
44	Klebsiella_quasipneumoniae_ARLG-2711	OVQ93127.1	22084	24516	2433	-	metL	bifunctional aspartokinase II/homoserine dehydrogenase II
44	Klebsiella_quasipneumoniae_FI_HV_2014	KNG96570.1	23653	26085	2433	-	metL	aspartate kinase
44	Klebsiella_quasipneumoniae_MGH96	KMH21971.1	82409	84841	2433	+		bifunctional aspartokinase/homoserine dehydrogenase 2
44	Klebsiella_quasipneumoniae_PO1285	OVV02207.1	22031	24463	2433	-	metL	bifunctional aspartate kinase/homoserine dehydrogenase II
44	Klebsiella_quasipneumoniae_UCICRE14	ESL72057.1	4375333	4377765	2433	+		bifunctional aspartokinase/homoserine dehydrogenase 2
44	Klebsiella_similipneumoniae_07A044	CDN04694.1	71165	73597	2433	+	metL	fused aspartokinase II; homoserine dehydrogenase II
44	Klebsiella_similipneumoniae_193_KOXY	WP_049092679.1	1095	3328	2234	+	metL	bifunctional aspartate kinase/homoserine dehydrogenase II
44	Klebsiella_similipneumoniae_385_ECLO	WP_023291529.1	35932	38364	2433	+	metL	bifunctional aspartokinase II/homoserine dehydrogenase II
44	Klebsiella_similipneumoniae_ATCC_700603	AMR13770.1	3894068	3896500	2433	+		bifunctional aspartate kinase/homoserine dehydrogenase II
44	Klebsiella_similipneumoniae_HKUOPA4	ASR23107.1	4218620	4221052	2433	+	metL	bifunctional aspartokinase II/homoserine dehydrogenase II
44	Klebsiella_similipneumoniae_HKUOPJ4	ASR28557.1	4967787	4970219	2433	+	metL	bifunctional aspartokinase II/homoserine dehydrogenase II
44	Klebsiella_similipneumoniae_HKUOPL4	ASR31501.1	2907761	2910193	2433	+	metL	bifunctional aspartokinase II/homoserine dehydrogenase II
44	Klebsiella_similipneumoniae_KPC142	KPC142_04462	5087028	5089460	2433	-	metL	Bifunctional aspartokinase/homoserine dehydrogenase 2
44	Klebsiella_similipneumoniae_MGH_44	ESM61824.1	3406056	3408488	2433	+		bifunctional aspartokinase/homoserine dehydrogenase 2
44	Klebsiella_variicola_BIDMC_61	KDH20215.1	74371	76803	2433	+		bifunctional aspartokinase/homoserine dehydrogenase 2
44	Klebsiella_variicola_BIDMC88	KMI06071.1	5433187	5435619	2433	+		bifunctional aspartokinase/homoserine dehydrogenase 2
44	Klebsiella_variicola_BZ19	KFJ98576.1	24901	27333	2433	+	metL	aspartate kinase
44	Klebsiella_variicola_GJ1	AQL13806.1	92276	94708	2433	+		bifunctional aspartate kinase/homoserine dehydrogenase II
44	Klebsiella_variicola_MGH_20	ESN32355.1	4610514	4612946	2433	+		bifunctional aspartokinase/homoserine dehydrogenase 2
44	Klebsiella_variicola_MGH_40	ESM68048.1	1346373	1348805	2433	+		bifunctional aspartokinase/homoserine dehydrogenase 2
44	Klebsiella_variicola_MGH_80	KDL98482.1	71627	74059	2433	+		bifunctional aspartokinase/homoserine dehydrogenase 2
44	Klebsiella_variicola_UCI_18	EWD77573.1	1374228	1376660	2433	+		bifunctional aspartokinase/homoserine dehydrogenase 2
44	Klebsiella_variicola_UCICRE10	ESL93004.1	77350	79782	2433	+		bifunctional aspartokinase/homoserine dehydrogenase 2
45	Klebsiella_pneumoniae_1084	AFQ68119.1	5249972	5251075	1104	+		Glycerol dehydrogenase
45	Klebsiella_pneumoniae_CAV1193	ALR25202.1	2099240	2100343	1104	+	gldA	glycerol dehydrogenase
45	Klebsiella_pneumoniae_DSM_30104	EJK88903.1	79805	80908	1104	-		glycerol dehydrogenase
45	Klebsiella_pneumoniae_HS11286	AEW58792.1	101144	102247	1104	-		glycerol dehydrogenase
45	Klebsiella_pneumoniae_KCTC_2242	AEK00722.1	5098214	5099317	1104	-	gldA	glycerol dehydrogenase
45	Klebsiella_pneumoniae_Kp13	AHE47037.1	5175620	5176723	1104	+	gldA	Glycerol dehydrogenase
45	Klebsiella_pneumoniae_KP617	ALH86505.1	3505838	3506941	1104	+	gldA	glycerol dehydrogenase
45	Klebsiella_pneumoniae_MGH_78578	ABR79620.1	4643861	4644964	1104	-	gldA	glycerol dehydrogenase
45	Klebsiella_pneumoniae_NTUH-K2044	BAH61016.1	100940	102043	1104	-	gldA	glycerol dehydrogenase
45	Klebsiella_quasipneumoniae_01A030	CDQ12544.1	85606	86709	1104	-	gldA	glycerol dehydrogenase, NAD
45	Klebsiella_quasipneumoniae_18A069	CDN03153.1	7829	8932	1104	-	gldA	glycerol dehydrogenase, NAD
45	Klebsiella_quasipneumoniae_21_GR_13	OCU22066.1	18362	19465	1104	+	gldA	glycerol dehydrogenase
45	Klebsiella_quasipneumoniae_AK_SD_007	OVY37350.1	18312	19415	1104	+	gldA	glycerol dehydrogenase
45	Klebsiella_quasipneumoniae_ARLG-2711	OVQ93122.1	18366	19469	1104	+	gldA	glycerol dehydrogenase
45	Klebsiella_quasipneumoniae_FI_HV_2014	KNG96566.1	19935	21038	1104	+	gldA	glycerol dehydrogenase
45	Klebsiella_quasipneumoniae_MGH96	KMH21975.1	87460	88563	1104	-		glycerol dehydrogenase
45	Klebsiella_quasipneumoniae_PO1285	OVV02203.1	18313	19416	1104	+	gldA	glycerol dehydrogenase
45	Klebsiella_quasipneumoniae_UCICRE14	ESL72061.1	4380380	4381483	1104	-		glycerol dehydrogenase
45	Klebsiella_similipneumoniae_07A044	CDN04701.1	78955	80058	1104	-	gldA	glycerol dehydrogenase, NAD
45	Klebsiella_similipneumoniae_193_KOXY	WP_004203683.1	43722	44825	1104	-	gldA	glycerol dehydrogenase
45	Klebsiella_similipneumoniae_385_ECLO	WP_004203683.1	43722	44825	1104	-	gldA	glycerol dehydrogenase
45	Klebsiella_similipneumoniae_ATCC_700603	AMR13774.1	3899119	3900222	1104	-	gldA	glycerol dehydrogenase
45	Klebsiella_similipneumoniae_HKUOPA4	ASR23113.1	4226410	4227513	1104	-	gldA	glycerol dehydrogenase
45	Klebsiella_similipneumoniae_HKUOPJ4	ASR28563.1	4975577	4976680	1104	-	gldA	glycerol dehydrogenase
45	Klebsiella_similipneumoniae_HKUOPL4	ASR31507.1	2915551	2916654	1104	-	gldA	glycerol dehydrogenase
45	Klebsiella_similipneumoniae_KPC142	KPC142_04455	5080567	5081670	1104	+	gldA	Glycerol dehydrogenase
45	Klebsiella_similipneumoniae_MGH_44	ESM61830.1	3413846	3414949	1104	-		glycerol dehydrogenase
45	Klebsiella_variicola_BIDMC_61	KDH20221.1	82157	83260	1104	-		glycerol dehydrogenase
45	Klebsiella_variicola_BIDMC88	KMI06075.1	5438234	5439337	1104	-		glycerol dehydrogenase
45	Klebsiella_variicola_BZ19	KFJ98580.1	29948	31051	1104	-	gldA	glycerol dehydrogenase
45	Klebsiella_variicola_GJ1	AQL13812.1	100062	101165	1104	-	gldA	glycerol dehydrogenase
45	Klebsiella_variicola_MGH_20	ESN32359.1	4615561	4616664	1104	-		glycerol dehydrogenase
45	Klebsiella_variicola_MGH_40	ESM68052.1	1351421	1352524	1104	-		glycerol dehydrogenase
45	Klebsiella_variicola_MGH_80	KDL98488.1	79414	80517	1104	-		glycerol dehydrogenase
45	Klebsiella_variicola_UCI_18	EWD77579.1	1382014	1383117	1104	-		glycerol dehydrogenase
45	Klebsiella_variicola_UCICRE10	ESL93008.1	82398	83501	1104	-		glycerol dehydrogenase
46	Klebsiella_pneumoniae_1084	AFQ68117.1	5248063	5249049	987	+		Transcriptional regulator, AraC family
46	Klebsiella_pneumoniae_DSM_30104	EJK88904.1	81831	82817	987	-		transcriptional regulator, AraC family
46	Klebsiella_pneumoniae_HS11286	AEW58794.1	103170	104156	987	-		hypothetical protein
46	Klebsiella_pneumoniae_Kp13	AHE47035.1	5173711	5174697	987	+		putative HTH-type transcriptional regulator
46	Klebsiella_variicola_BIDMC_61	KDH20223.1	84182	85168	987	-		hypothetical protein
46	Klebsiella_variicola_BIDMC88	KMI06077.1	5440259	5441245	987	-		AraC family transcriptional regulator
46	Klebsiella_variicola_BZ19	KFJ98582.1	31973	32959	987	-		AraC family transcriptional regulator
46	Klebsiella_variicola_MGH_20	ESN32361.1	4617586	4618572	987	-		AraC family transcriptional regulator
46	Klebsiella_variicola_MGH_80	KDL98490.1	81439	82425	987	-		hypothetical protein
46	Klebsiella_variicola_UCI_18	EWD77581.1	1384040	1385026	987	-		AraC family transcriptional regulator
46	Klebsiella_variicola_UCICRE10	ESL93010.1	84424	85410	987	-		AraC family transcriptional regulator
47	Klebsiella_pneumoniae_1084	AFQ68115.1	5244693	5247344	2652	+		Phosphoenolpyruvate carboxylase
47	Klebsiella_pneumoniae_CAV1193	ALR25198.1	2093961	2096612	2652	+		phosphoenolpyruvate carboxylase
47	Klebsiella_pneumoniae_DSM_30104	EJK88907.1	83536	86211	2676	-		phosphoenolpyruvate carboxylase
47	Klebsiella_pneumoniae_HS11286	AEW58796.1	104875	107526	2652	-		phosphoenolpyruvate carboxylase
47	Klebsiella_pneumoniae_KCTC_2242	AEK00726.1	5101945	5104596	2652	-		phosphoenolpyruvate carboxylase
47	Klebsiella_pneumoniae_Kp13	AHE47033.1	5170341	5172992	2652	+	ppc	Phosphoenolpyruvate carboxylase
47	Klebsiella_pneumoniae_KP617	ALH86501.1	3500559	3503210	2652	+		phosphoenolpyruvate carboxylase
47	Klebsiella_pneumoniae_MGH_78578	ABR79624.1	4647592	4650267	2676	-	ppc	phosphoenolpyruvate carboxylase
47	Klebsiella_pneumoniae_NTUH-K2044	BAH61020.1	104671	107322	2652	-	ppc	phosphoenolpyruvate carboxylase
47	Klebsiella_quasipneumoniae_01A030	CDQ12549.1	89341	91992	2652	-	ppc	phosphoenolpyruvate carboxylase
47	Klebsiella_quasipneumoniae_21_GR_13	OCU22062.1	13079	15730	2652	+		phosphoenolpyruvate carboxylase
47	Klebsiella_quasipneumoniae_AK_SD_007	OVY37346.1	13029	15680	2652	+		phosphoenolpyruvate carboxylase
47	Klebsiella_quasipneumoniae_ARLG-2711	OVQ93118.1	13083	15734	2652	+		phosphoenolpyruvate carboxylase
47	Klebsiella_quasipneumoniae_FI_HV_2014	KNG96562.1	14652	17303	2652	+		phosphoenolpyruvate carboxylase
47	Klebsiella_quasipneumoniae_MGH96	KMH21979.1	91195	93846	2652	-		phosphoenolpyruvate carboxylase
47	Klebsiella_quasipneumoniae_PO1285	OVV02199.1	13030	15681	2652	+		phosphoenolpyruvate carboxylase
47	Klebsiella_quasipneumoniae_UCICRE14	ESL72065.1	4384115	4386766	2652	-		phosphoenolpyruvate carboxylase
47	Klebsiella_similipneumoniae_07A044	CDN04705.1	82689	85340	2652	-	ppc	phosphoenolpyruvate carboxylase
47	Klebsiella_similipneumoniae_385_ECLO	WP_017899812.1	47456	50107	2652	-		phosphoenolpyruvate carboxylase
47	Klebsiella_similipneumoniae_ATCC_700603	AMR13778.1	3902853	3905504	2652	-		phosphoenolpyruvate carboxylase
47	Klebsiella_similipneumoniae_HKUOPA4	ASR23117.1	4230144	4232795	2652	-		phosphoenolpyruvate carboxylase
47	Klebsiella_similipneumoniae_HKUOPJ4	ASR28567.1	4979311	4981962	2652	-		phosphoenolpyruvate carboxylase
47	Klebsiella_similipneumoniae_HKUOPL4	ASR31511.1	2919285	2921936	2652	-		phosphoenolpyruvate carboxylase
47	Klebsiella_similipneumoniae_KPC142	KPC142_05507	5075285	5077936	2652	+	ppc	Phosphoenolpyruvate carboxylase
47	Klebsiella_similipneumoniae_MGH_44	ESM61834.1	3417580	3420231	2652	-		phosphoenolpyruvate carboxylase
47	Klebsiella_variicola_BIDMC_61	KDH20225.1	85892	88543	2652	-		phosphoenolpyruvate carboxylase
47	Klebsiella_variicola_BIDMC88	KMI06079.1	5441969	5444620	2652	-		phosphoenolpyruvate carboxylase
47	Klebsiella_variicola_BZ19	KFJ98584.1	33683	36334	2652	-		phosphoenolpyruvate carboxylase
47	Klebsiella_variicola_GJ1	AQL13816.1	103798	106449	2652	-		phosphoenolpyruvate carboxylase
47	Klebsiella_variicola_MGH_20	ESN32363.1	4619296	4621947	2652	-		phosphoenolpyruvate carboxylase
47	Klebsiella_variicola_MGH_40	ESM68056.1	1355157	1357808	2652	-		phosphoenolpyruvate carboxylase
47	Klebsiella_variicola_MGH_80	KDL98492.1	83149	85800	2652	-		phosphoenolpyruvate carboxylase
47	Klebsiella_variicola_UCI_18	EWD77583.1	1385750	1388401	2652	-		phosphoenolpyruvate carboxylase
47	Klebsiella_variicola_UCICRE10	ESL93012.1	86134	88785	2652	-		phosphoenolpyruvate carboxylase
48	Klebsiella_pneumoniae_1084	AFQ68113.1	5242165	5243169	1005	-		N-acetyl-gamma-glutamyl-phosphate reductase
48	Klebsiella_pneumoniae_CAV1193	ALR25196.1	2091433	2092437	1005	-		N-acetyl-gamma-glutamyl-phosphate reductase
48	Klebsiella_pneumoniae_DSM_30104	EJK88908.1	87711	88715	1005	+		N-acetyl-gamma-glutamyl-phosphate reductase
48	Klebsiella_pneumoniae_HS11286	AEW58798.1	109050	110054	1005	+		N-acetyl-gamma-glutamyl-phosphate reductase
48	Klebsiella_pneumoniae_KCTC_2242	AEK00728.1	5106120	5107124	1005	+	argC	N-acetyl-gamma-glutamyl-phosphate reductase
48	Klebsiella_pneumoniae_Kp13	AHE47032.1	5167813	5168817	1005	-	argC	N-acetyl-gamma-glutamyl-phosphate reductase
48	Klebsiella_pneumoniae_KP617	ALH86499.1	3498031	3499035	1005	-		N-acetyl-gamma-glutamyl-phosphate reductase
48	Klebsiella_pneumoniae_MGH_78578	ABR79626.1	4651767	4652771	1005	+	argC	N-acetyl-gamma-glutamyl-phosphate reductase
48	Klebsiella_pneumoniae_NTUH-K2044	BAH61022.1	108846	109850	1005	+	argC	N-acetyl-gamma-glutamyl-phosphate reductase
48	Klebsiella_quasipneumoniae_01A030	CDQ12551.1	93516	94520	1005	+	argC	N-acetyl-gamma-glutamylphosphate reductase, NAD(P)-binding
48	Klebsiella_quasipneumoniae_18A069	CDN03159.1	3300	4304	1005	+	argC	N-acetyl-gamma-glutamylphosphate reductase,NAD(P)-binding
48	Klebsiella_quasipneumoniae_21_GR_13	OCU22060.1	10551	11555	1005	-		N-acetyl-gamma-glutamyl-phosphate reductase
48	Klebsiella_quasipneumoniae_AK_SD_007	OVY37344.1	10501	11505	1005	-		N-acetyl-gamma-glutamyl-phosphate reductase
48	Klebsiella_quasipneumoniae_ARLG-2711	OVQ93116.1	10555	11559	1005	-		N-acetyl-gamma-glutamyl-phosphate reductase
48	Klebsiella_quasipneumoniae_FI_HV_2014	KNG96560.1	12124	13128	1005	-		N-acetyl-gamma-glutamyl-phosphate reductase
48	Klebsiella_quasipneumoniae_MGH96	KMH21981.1	95370	96374	1005	+		N-acetyl-gamma-glutamyl-phosphate reductase
48	Klebsiella_quasipneumoniae_PO1285	OVV02197.1	10502	11506	1005	-		N-acetyl-gamma-glutamyl-phosphate reductase
48	Klebsiella_quasipneumoniae_UCICRE14	ESL72067.1	4388290	4389294	1005	+		N-acetyl-gamma-glutamyl-phosphate reductase
48	Klebsiella_similipneumoniae_07A044	CDN04707.1	86864	87868	1005	+	argC	N-acetyl-gamma-glutamylphosphate reductase,NAD(P)-binding
48	Klebsiella_similipneumoniae_193_KOXY	WP_048293960.1	2292	3296	1005	+		N-acetyl-gamma-glutamyl-phosphate reductase
48	Klebsiella_similipneumoniae_385_ECLO	WP_004203689.1	51631	52635	1005	+		N-acetyl-gamma-glutamyl-phosphate reductase
48	Klebsiella_similipneumoniae_ATCC_700603	AMR13780.1	3907028	3908032	1005	+		N-acetyl-gamma-glutamyl-phosphate reductase
48	Klebsiella_similipneumoniae_HKUOPA4	ASR23119.1	4234319	4235323	1005	+		N-acetyl-gamma-glutamyl-phosphate reductase
48	Klebsiella_similipneumoniae_HKUOPJ4	ASR28569.1	4983486	4984490	1005	+		N-acetyl-gamma-glutamyl-phosphate reductase
48	Klebsiella_similipneumoniae_HKUOPL4	ASR31513.1	2923460	2924464	1005	+		N-acetyl-gamma-glutamyl-phosphate reductase
48	Klebsiella_similipneumoniae_KPC142	KPC142_04449	5072757	5073761	1005	-	argC	N-acetyl-gamma-glutamyl-phosphate reductase
48	Klebsiella_similipneumoniae_MGH_44	ESM61836.1	3421755	3422759	1005	+		N-acetyl-gamma-glutamyl-phosphate reductase
48	Klebsiella_variicola_BIDMC_61	KDH20227.1	90067	91071	1005	+		N-acetyl-gamma-glutamyl-phosphate reductase
48	Klebsiella_variicola_BIDMC88	KMI06081.1	5446144	5447148	1005	+		N-acetyl-gamma-glutamyl-phosphate reductase
48	Klebsiella_variicola_BZ19	KFJ98586.1	37858	38862	1005	+		N-acetyl-gamma-glutamyl-phosphate reductase
48	Klebsiella_variicola_GJ1	AQL13818.1	107973	108977	1005	+		N-acetyl-gamma-glutamyl-phosphate reductase
48	Klebsiella_variicola_MGH_20	ESN32365.1	4623471	4624475	1005	+		N-acetyl-gamma-glutamyl-phosphate reductase
48	Klebsiella_variicola_MGH_40	ESM68058.1	1359332	1360336	1005	+		N-acetyl-gamma-glutamyl-phosphate reductase
48	Klebsiella_variicola_MGH_80	KDL98494.1	87324	88328	1005	+		N-acetyl-gamma-glutamyl-phosphate reductase
48	Klebsiella_variicola_UCI_18	EWD77585.1	1389925	1390929	1005	+		N-acetyl-gamma-glutamyl-phosphate reductase
48	Klebsiella_variicola_UCICRE10	ESL93014.1	90309	91313	1005	+		N-acetyl-gamma-glutamyl-phosphate reductase
49	Klebsiella_pneumoniae_1084	AFQ68111.1	5239909	5241282	1374	-		Argininosuccinate lyase
49	Klebsiella_pneumoniae_CAV1193	ALR25194.1	2089177	2090550	1374	-		argininosuccinate lyase
49	Klebsiella_pneumoniae_DSM_30104	EJK88909.1	89598	90971	1374	+		argininosuccinate lyase
49	Klebsiella_pneumoniae_HS11286	AEW58800.1	110937	112310	1374	+		argininosuccinate lyase
49	Klebsiella_pneumoniae_KCTC_2242	AEK00730.1	5108007	5109380	1374	+		argininosuccinate lyase
49	Klebsiella_pneumoniae_Kp13	AHE47030.1	5165557	5166930	1374	-	argH	Argininosuccinate lyase
49	Klebsiella_pneumoniae_KP617	ALH86497.1	3495775	3497148	1374	-		argininosuccinate lyase
49	Klebsiella_pneumoniae_MGH_78578	ABR79628.1	4653654	4655027	1374	+	argH	argininosuccinate lyase
49	Klebsiella_pneumoniae_NTUH-K2044	BAH61024.1	110733	112106	1374	+	argH	argininosuccinate lyase
49	Klebsiella_quasipneumoniae_01A030	CDQ12553.1	95404	96777	1374	+	argH	argininosuccinate lyase
49	Klebsiella_quasipneumoniae_18A069	CDN03161.1	5188	6561	1374	+	argH	argininosuccinate lyase
49	Klebsiella_quasipneumoniae_21_GR_13	OCU22058.1	8294	9667	1374	-		argininosuccinate lyase
49	Klebsiella_quasipneumoniae_AK_SD_007	OVY37342.1	9576	9756	181	+		hypothetical protein
49	Klebsiella_quasipneumoniae_ARLG-2711	OVQ93114.1	9630	9810	181	+		hypothetical protein
49	Klebsiella_quasipneumoniae_FI_HV_2014	KNG96558.1	9867	11240	1374	-		argininosuccinate lyase
49	Klebsiella_quasipneumoniae_MGH96	KMH21983.1	97258	98631	1374	+		argininosuccinate lyase
49	Klebsiella_quasipneumoniae_PO1285	OVV02195.1	9577	9757	181	+		hypothetical protein
49	Klebsiella_quasipneumoniae_UCICRE14	ESL72069.1	4390178	4391551	1374	+		argininosuccinate lyase
49	Klebsiella_similipneumoniae_07A044	CDN04709.1	88752	90125	1374	+	argH	argininosuccinate lyase
49	Klebsiella_similipneumoniae_193_KOXY	WP_049092592.1	5613	5813	201	+		hypothetical protein
49	Klebsiella_similipneumoniae_385_ECLO	WP_049116376.1	54947	55150	204	+		hypothetical protein
49	Klebsiella_similipneumoniae_ATCC_700603	AMR13782.1	3908916	3910289	1374	+		argininosuccinate lyase
49	Klebsiella_similipneumoniae_HKUOPA4	ASR23121.1	4236207	4237580	1374	+		argininosuccinate lyase
49	Klebsiella_similipneumoniae_HKUOPJ4	ASR28571.1	4985374	4986747	1374	+		argininosuccinate lyase
49	Klebsiella_similipneumoniae_HKUOPL4	ASR31515.1	2925348	2926721	1374	+		argininosuccinate lyase
49	Klebsiella_similipneumoniae_KPC142	KPC142_04447	5070500	5071873	1374	-	argH	Argininosuccinate lyase
49	Klebsiella_similipneumoniae_MGH_44	ESM61838.1	3423642	3425015	1374	+		argininosuccinate lyase
49	Klebsiella_variicola_BIDMC_61	KDH20229.1	91953	93326	1374	+		argininosuccinate lyase
49	Klebsiella_variicola_BIDMC88	KMI06083.1	5448030	5449403	1374	+		argininosuccinate lyase
49	Klebsiella_variicola_BZ19	KFJ98588.1	39744	41117	1374	+		argininosuccinate lyase
49	Klebsiella_variicola_GJ1	AQL13820.1	109859	111232	1374	+		argininosuccinate lyase
49	Klebsiella_variicola_MGH_20	ESN32367.1	4625357	4626730	1374	+		argininosuccinate lyase
49	Klebsiella_variicola_MGH_40	ESM68060.1	1361218	1362591	1374	+		argininosuccinate lyase
49	Klebsiella_variicola_MGH_80	KDL98496.1	89210	90583	1374	+		argininosuccinate lyase
49	Klebsiella_variicola_UCI_18	EWD77587.1	1391811	1393184	1374	+		argininosuccinate lyase
49	Klebsiella_variicola_UCICRE10	ESL93016.1	92195	93568	1374	+		argininosuccinate lyase
50	Klebsiella_pneumoniae_1084	AFQ68109.1	5237314	5238750	1437	+		Soluble pyridine nucleotide transhydrogenase
50	Klebsiella_pneumoniae_CAV1193	ALR25192.1	2086616	2088016	1401	+		pyridine nucleotide transhydrogenase
50	Klebsiella_pneumoniae_DSM_30104	EJK88910.1	92131	93531	1401	-		soluble pyridine nucleotide transhydrogenase
50	Klebsiella_pneumoniae_HS11286	AEW58802.1	113469	114803	1335	-		soluble pyridine nucleotide transhydrogenase
50	Klebsiella_pneumoniae_KCTC_2242	AEK00732.1	5110541	5111941	1401	-		soluble pyridine nucleotide transhydrogenase
50	Klebsiella_pneumoniae_Kp13	AHE47028.1	5162960	5164396	1437	+	sthA	Soluble pyridine nucleotide transhydrogenase
50	Klebsiella_pneumoniae_KP617	ALH86495.1	3493215	3494615	1401	+		pyridine nucleotide transhydrogenase
50	Klebsiella_pneumoniae_MGH_78578	ABR79630.1	4656187	4657587	1401	-	udhA	soluble pyridine nucleotide transhydrogenase
50	Klebsiella_pneumoniae_NTUH-K2044	BAH61026.1	113265	114665	1401	-	udhA	soluble pyridine nucleotide transhydrogenase
50	Klebsiella_quasipneumoniae_01A030	CDQ12555.1	97938	99338	1401	-	sthA	pyridine nucleotide transhydrogenase, soluble
50	Klebsiella_quasipneumoniae_18A069	CDN03163.1	7720	9120	1401	-	sthA	pyridine nucleotide transhydrogenase, soluble
50	Klebsiella_quasipneumoniae_21_GR_13	OCU22056.1	5734	7134	1401	+		NAD(P)(+) transhydrogenase
50	Klebsiella_quasipneumoniae_AK_SD_007	OVY37340.1	5684	7084	1401	+		NAD(P)(+) transhydrogenase
50	Klebsiella_quasipneumoniae_ARLG-2711	OVQ93112.1	5739	7139	1401	+		NAD(P)(+) transhydrogenase
50	Klebsiella_quasipneumoniae_FI_HV_2014	KNG96556.1	7306	8706	1401	+		pyridine nucleotide transhydrogenase
50	Klebsiella_quasipneumoniae_MGH96	KMH21985.1	99791	101191	1401	-		soluble pyridine nucleotide transhydrogenase
50	Klebsiella_quasipneumoniae_PO1285	OVV02193.1	5684	7084	1401	+		NAD(P)(+) transhydrogenase
50	Klebsiella_quasipneumoniae_UCICRE14	ESL72071.1	4392710	4394110	1401	-		soluble pyridine nucleotide transhydrogenase
50	Klebsiella_similipneumoniae_07A044	CDN04711.1	91284	92684	1401	-	sthA	pyridine nucleotide transhydrogenase, soluble
50	Klebsiella_similipneumoniae_193_KOXY	WP_002883016.1	57647	58268	622	+		DNA-binding transcriptional regulator FabR
50	Klebsiella_similipneumoniae_385_ECLO	WP_002883016.1	57647	58268	622	+		DNA-binding transcriptional regulator FabR
50	Klebsiella_similipneumoniae_ATCC_700603	AMR13784.1	3911448	3912848	1401	-		NAD(P)(+) transhydrogenase
50	Klebsiella_similipneumoniae_HKUOPA4	ASR23123.1	4238740	4240140	1401	-		pyridine nucleotide transhydrogenase
50	Klebsiella_similipneumoniae_HKUOPJ4	ASR28573.1	4987907	4989307	1401	-		pyridine nucleotide transhydrogenase
50	Klebsiella_similipneumoniae_HKUOPL4	ASR31517.1	2927881	2929281	1401	-		pyridine nucleotide transhydrogenase
50	Klebsiella_similipneumoniae_KPC142	KPC142_07208	5068006	5069340	1335	+	sthA	Soluble pyridine nucleotide transhydrogenase
50	Klebsiella_similipneumoniae_MGH_44	ESM61840.1	3426174	3427574	1401	-		soluble pyridine nucleotide transhydrogenase
50	Klebsiella_variicola_BIDMC_61	KDH20231.1	94486	95886	1401	-		soluble pyridine nucleotide transhydrogenase
50	Klebsiella_variicola_BIDMC88	KMI05909.1	5450758	5452158	1401	-		soluble pyridine nucleotide transhydrogenase
50	Klebsiella_variicola_BZ19	KFJ98590.1	42277	43677	1401	-		pyridine nucleotide transhydrogenase
50	Klebsiella_variicola_GJ1	AQL13822.1	112392	113792	1401	-		NAD(P)(+) transhydrogenase
50	Klebsiella_variicola_MGH_20	ESN32369.1	4627890	4629290	1401	-		soluble pyridine nucleotide transhydrogenase
50	Klebsiella_variicola_MGH_40	ESM68062.1	1363750	1365150	1401	-		soluble pyridine nucleotide transhydrogenase
50	Klebsiella_variicola_MGH_80	KDL98498.1	91743	93143	1401	-		soluble pyridine nucleotide transhydrogenase
50	Klebsiella_variicola_UCI_18	EWD77589.1	1394344	1395744	1401	-		soluble pyridine nucleotide transhydrogenase
50	Klebsiella_variicola_UCICRE10	ESL93018.1	94728	96128	1401	-		soluble pyridine nucleotide transhydrogenase
51	Klebsiella_pneumoniae_1084	AFQ68106.1	5234991	5236091	1101	+		tRNA (Uracil54-C5-)-methyltransferase
51	Klebsiella_pneumoniae_CAV1193	ALR25189.1	2084257	2085357	1101	+		tRNA (uracil-5-)-methyltransferase
51	Klebsiella_pneumoniae_DSM_30104	EJK88912.1	94791	95891	1101	-		tRNA (uracil-5-)-methyltransferase
51	Klebsiella_pneumoniae_HS11286	AEW58805.1	116128	117228	1101	-		tRNA (uracil-5-)-methyltransferase
51	Klebsiella_pneumoniae_KCTC_2242	AEK00735.1	5113200	5114300	1101	-		tRNA (uracil-5-)-methyltransferase
51	Klebsiella_pneumoniae_Kp13	AHE47025.1	5160637	5161737	1101	+	trmA	tRNA (uracil-5-)-methyltransferase
51	Klebsiella_pneumoniae_KP617	ALH86492.1	3490856	3491956	1101	+		tRNA (uracil-5-)-methyltransferase
51	Klebsiella_pneumoniae_MGH_78578	ABR79633.1	4658846	4659946	1101	-	trmA	tRNA (uracil-5-)-methyltransferase
51	Klebsiella_pneumoniae_NTUH-K2044	BAH61029.1	115924	117024	1101	-	trmA	tRNA (uracil-5-)-methyltransferase
51	Klebsiella_quasipneumoniae_01A030	CDQ12558.1	100596	101696	1101	-	trmA	tRNA (uracil-5-)-methyltransferase
51	Klebsiella_quasipneumoniae_18A069	CDN03166.1	10378	11478	1101	-	trmA	tRNA (uracil-5-)-methyltransferase
51	Klebsiella_quasipneumoniae_21_GR_13	OCU22053.1	3376	4476	1101	+		tRNA (uridine(54)-C5)-methyltransferase TrmA
51	Klebsiella_quasipneumoniae_AK_SD_007	OVY37337.1	3326	4426	1101	+		tRNA (uridine(54)-C5)-methyltransferase TrmA
51	Klebsiella_quasipneumoniae_ARLG-2711	OVQ93109.1	3381	4481	1101	+		tRNA (uridine(54)-C5)-methyltransferase TrmA
51	Klebsiella_quasipneumoniae_FI_HV_2014	KNG96553.1	4948	6048	1101	+		tRNA (uracil-5-)-methyltransferase
51	Klebsiella_quasipneumoniae_MGH96	KMH21988.1	102449	103549	1101	-		tRNA/tmRNA (uracil-C(5))-methyltransferase
51	Klebsiella_quasipneumoniae_PO1285	OVV02190.1	3326	4426	1101	+		tRNA (uridine(54)-C5)-methyltransferase TrmA
51	Klebsiella_quasipneumoniae_UCICRE14	ESL72074.1	4395368	4396468	1101	-		tRNA (uracil-5-)-methyltransferase
51	Klebsiella_similipneumoniae_07A044	CDN04714.1	93942	95042	1101	-	trmA	tRNA (uracil-5-)-methyltransferase
51	Klebsiella_similipneumoniae_193_KOXY	WP_049003166.1	9371	10471	1101	-		tRNA (uracil(54)-C(5))-methyltransferase
51	Klebsiella_similipneumoniae_385_ECLO	WP_004203692.1	58694	59794	1101	-		tRNA (uridine(54)-C5)-methyltransferase TrmA
51	Klebsiella_similipneumoniae_ATCC_700603	AMR13787.1	3914106	3915206	1101	-		tRNA (uridine(54)-C5)-methyltransferase TrmA
51	Klebsiella_similipneumoniae_HKUOPA4	ASR23126.1	4241398	4242498	1101	-		tRNA (uridine(54)-C5)-methyltransferase TrmA
51	Klebsiella_similipneumoniae_HKUOPJ4	ASR28576.1	4990565	4991665	1101	-		tRNA (uridine(54)-C5)-methyltransferase TrmA
51	Klebsiella_similipneumoniae_HKUOPL4	ASR31520.1	2930539	2931639	1101	-		tRNA (uridine(54)-C5)-methyltransferase TrmA
51	Klebsiella_similipneumoniae_KPC142	KPC142_04442	5065582	5066682	1101	+	trmA	tRNA (uracil-5-)-methyltransferase
51	Klebsiella_similipneumoniae_MGH_44	ESM61843.1	3428832	3429932	1101	-		tRNA (uracil-5-)-methyltransferase
51	Klebsiella_variicola_BIDMC_61	KDH20234.1	97147	98247	1101	-		tRNA (uracil-5-)-methyltransferase
51	Klebsiella_variicola_BIDMC88	KMI05912.1	5453420	5454520	1101	-		tRNA/tmRNA (uracil-C(5))-methyltransferase
51	Klebsiella_variicola_BZ19	KFJ98593.1	44940	46040	1101	-		tRNA (uracil-5-)-methyltransferase
51	Klebsiella_variicola_GJ1	AQL13825.1	115054	116154	1101	-		tRNA (uridine(54)-C5)-methyltransferase TrmA
51	Klebsiella_variicola_MGH_20	ESN32372.1	4630551	4631651	1101	-		tRNA (uracil-5-)-methyltransferase
51	Klebsiella_variicola_MGH_40	ESM68065.1	1366411	1367511	1101	-		tRNA (uracil-5-)-methyltransferase
51	Klebsiella_variicola_MGH_80	KDL98501.1	94404	95504	1101	-		tRNA (uracil-5-)-methyltransferase
51	Klebsiella_variicola_UCI_18	EWD77592.1	1397005	1398105	1101	-		tRNA (uracil-5-)-methyltransferase
51	Klebsiella_variicola_UCICRE10	ESL93021.1	97389	98489	1101	-		tRNA (uracil-5-)-methyltransferase
52	Klebsiella_pneumoniae_CAV1193	ALR25188.1	2082052	2083890	1839	-	btuB	vitamin B12/cobalamin outer membrane transporter
52	Klebsiella_pneumoniae_DSM_30104	EJK88913.1	96258	98096	1839	+		TonB-dependent vitamin B12 receptor
52	Klebsiella_pneumoniae_HS11286	AEW58806.1	117595	119433	1839	+		vitamin B12/cobalamin outer membrane transporter
52	Klebsiella_pneumoniae_KCTC_2242	AEK00737.1	5114667	5116505	1839	+	btuB	vitamin B12/cobalamin outer membrane transporter
52	Klebsiella_pneumoniae_Kp13	AHE47024.1	5158432	5160270	1839	-	btuB	Vitamin B12 transporter btuB
52	Klebsiella_pneumoniae_KP617	ALH86491.1	3488651	3490489	1839	-	btuB	vitamin B12/cobalamin outer membrane transporter
52	Klebsiella_pneumoniae_NTUH-K2044	BAH61031.1	117391	119229	1839	+	btuB	vitamin B12/cobalamin outer membrane transporter
52	Klebsiella_quasipneumoniae_01A030	CDQ12559.1	102063	103901	1839	+	btuB	vitamin B12/cobalamin outer membrane transporter
52	Klebsiella_quasipneumoniae_18A069	CDN03167.1	11845	13683	1839	+	btuB	vitamin B12/cobalamin outer membrane transporter
52	Klebsiella_quasipneumoniae_21_GR_13	OCU22052.1	1171	3009	1839	-		TonB-dependent vitamin B12 receptor
52	Klebsiella_quasipneumoniae_AK_SD_007	OVY37336.1	1121	2959	1839	-		TonB-dependent vitamin B12 receptor
52	Klebsiella_quasipneumoniae_ARLG-2711	OVQ93108.1	1176	3014	1839	-		TonB-dependent vitamin B12 receptor
52	Klebsiella_quasipneumoniae_FI_HV_2014	KNG96552.1	2743	4581	1839	-	btuB	vitamin B12/cobalamin outer membrane transporter
52	Klebsiella_quasipneumoniae_MGH96	KMH21989.1	103916	105754	1839	+		TonB-dependent vitamin B12 receptor
52	Klebsiella_quasipneumoniae_PO1285	OVV02189.1	1121	2959	1839	-		TonB-dependent vitamin B12 receptor
52	Klebsiella_quasipneumoniae_UCICRE14	ESL72075.1	4396835	4398673	1839	+		TonB-dependent vitamin B12 receptor
52	Klebsiella_similipneumoniae_07A044	CDN04715.1	95409	97247	1839	+	btuB	vitamin B12/cobalamin outer membrane transporter
52	Klebsiella_similipneumoniae_193_KOXY	WP_049092593.1	10838	12676	1839	+		vitamin B12/cobalamin outer membrane transporter
52	Klebsiella_similipneumoniae_385_ECLO	WP_049116377.1	60161	61999	1839	+		vitamin B12/cobalamin outer membrane transporter
52	Klebsiella_similipneumoniae_ATCC_700603	AMR13788.1	3915573	3917411	1839	+		TonB-dependent vitamin B12 receptor
52	Klebsiella_similipneumoniae_HKUOPA4	ASR23127.1	4242865	4244703	1839	+	btuB	vitamin B12/cobalamin outer membrane transporter
52	Klebsiella_similipneumoniae_HKUOPJ4	ASR28577.1	4992032	4993870	1839	+	btuB	vitamin B12/cobalamin outer membrane transporter
52	Klebsiella_similipneumoniae_HKUOPL4	ASR31521.1	2932006	2933844	1839	+	btuB	vitamin B12/cobalamin outer membrane transporter
52	Klebsiella_similipneumoniae_KPC142	KPC142_04440	5063377	5065215	1839	-	btuB	vitamin B12/cobalamin outer membrane transporter
52	Klebsiella_similipneumoniae_MGH_44	ESM61844.1	3430299	3432137	1839	+		TonB-dependent vitamin B12 receptor
52	Klebsiella_variicola_BIDMC88	KMI05913.1	5454887	5456725	1839	+		TonB-dependent vitamin B12 receptor
52	Klebsiella_variicola_MGH_80	KDL98502.1	95871	97709	1839	+		TonB-dependent vitamin B12 receptor
52	Klebsiella_variicola_UCI_18	EWD77593.1	1398472	1400310	1839	+		TonB-dependent vitamin B12 receptor
53	Klebsiella_pneumoniae_1084	AFQ68100.1	5221160	5222725	1566	-		Acetolactate synthase large subunit
53	Klebsiella_pneumoniae_CAV1193	ALR25182.1	2070332	2071978	1647	-		acetolactate synthase catalytic subunit
53	Klebsiella_pneumoniae_DSM_30104	EJK88919.1	108158	109804	1647	+		acetolactate synthase, large subunit
53	Klebsiella_pneumoniae_HS11286	AEW58812.1	129494	131140	1647	+		acetolactate synthase 2 catalytic subunit
53	Klebsiella_pneumoniae_KCTC_2242	AEK00742.1	5126569	5128215	1647	+		acetolactate synthase 2 catalytic subunit
53	Klebsiella_pneumoniae_Kp13	AHE47018.1	5146643	5148289	1647	-	ilvG	Acetolactate synthase isozyme 2 large subunit
53	Klebsiella_pneumoniae_KP617	ALH86485.1	3476930	3478576	1647	-		acetolactate synthase catalytic subunit
53	Klebsiella_pneumoniae_MGH_78578	ABR79639.1	4672303	4673949	1647	+	ilvG	acetolactate synthase II, large subunit, cryptic
53	Klebsiella_pneumoniae_NTUH-K2044	BAH61038.1	129302	130948	1647	+	ilvG	acetolactate synthase II large subunit
53	Klebsiella_quasipneumoniae_01A030	CDQ13380.1	4309	5955	1647	+	ilvG	Acetolactate synthase isozyme 2 large subunit
53	Klebsiella_quasipneumoniae_18A069	CDN03172.1	3672	5318	1647	+	ilvG	Acetolactate synthase isozyme 2 large subunit
53	Klebsiella_quasipneumoniae_21_GR_13	OCU21642.1	3908	5554	1647	+		acetolactate synthase 2 catalytic subunit
53	Klebsiella_quasipneumoniae_AK_SD_007	OVY36101.1	3859	5505	1647	+		acetolactate synthase 2 catalytic subunit
53	Klebsiella_quasipneumoniae_ARLG-2711	OVQ91970.1	78649	80295	1647	-		acetolactate synthase 2 catalytic subunit
53	Klebsiella_quasipneumoniae_FI_HV_2014	KNG96303.1	4195	5841	1647	+		acetolactate synthase catalytic subunit
53	Klebsiella_quasipneumoniae_MGH96	KMH21382.1	116140	117786	1647	+		acetolactate synthase isozyme 2 large subunit
53	Klebsiella_quasipneumoniae_PO1285	OVV02062.1	78648	80294	1647	-		acetolactate synthase 2 catalytic subunit
53	Klebsiella_quasipneumoniae_UCICRE14	ESL72080.1	4408915	4410561	1647	+		acetolactate synthase isozyme 2 large subunit
53	Klebsiella_similipneumoniae_07A044	CDN06384.1	7276	8922	1647	+	ilvG	Acetolactate synthase isozyme 2 large subunit
53	Klebsiella_similipneumoniae_193_KOXY	WP_004886873.1	3682	5328	1647	+		acetolactate synthase 2 catalytic subunit
53	Klebsiella_similipneumoniae_385_ECLO	WP_023319437.1	3693	5339	1647	+		acetolactate synthase 2 catalytic subunit
53	Klebsiella_similipneumoniae_ATCC_700603	AMR13794.1	3927572	3929218	1647	+		acetolactate synthase 2 catalytic subunit
53	Klebsiella_similipneumoniae_HKUOPA4	ASR23133.1	4254687	4256333	1647	+		acetolactate synthase catalytic subunit
53	Klebsiella_similipneumoniae_HKUOPJ4	ASR28583.1	5003709	5005355	1647	+		acetolactate synthase catalytic subunit
53	Klebsiella_similipneumoniae_HKUOPL4	ASR31527.1	2943683	2945329	1647	+		acetolactate synthase catalytic subunit
53	Klebsiella_similipneumoniae_KPC142	KPC142_04694	5051745	5053391	1647	-	ilvG	Acetolactate synthase isozyme 2 large subunit
53	Klebsiella_similipneumoniae_MGH_44	ESM61849.1	3442209	3443855	1647	+		acetolactate synthase isozyme 2 large subunit
53	Klebsiella_variicola_BIDMC_61	KDH19508.1	113062	114708	1647	+		acetolactate synthase isozyme 2 large subunit
53	Klebsiella_variicola_BIDMC88	KMI05718.1	5467293	5468939	1647	+		acetolactate synthase isozyme 2 large subunit
53	Klebsiella_variicola_BZ19	KFJ99547.1	81304	82950	1647	-		acetolactate synthase catalytic subunit
53	Klebsiella_variicola_GJ1	AQL13831.1	128441	130087	1647	+		acetolactate synthase 2 catalytic subunit
53	Klebsiella_variicola_MGH_20	ESN32378.1	4643928	4645574	1647	+		acetolactate synthase isozyme 2 large subunit
53	Klebsiella_variicola_MGH_40	ESM68071.1	1379800	1381446	1647	+		acetolactate synthase isozyme 2 large subunit
53	Klebsiella_variicola_MGH_80	KDL97895.1	6652	8298	1647	+		acetolactate synthase isozyme 2 large subunit
53	Klebsiella_variicola_UCI_18	EWD69202.1	3734	5380	1647	+		acetolactate synthase isozyme 2 large subunit
53	Klebsiella_variicola_UCICRE10	ESL93027.1	110766	112412	1647	+		acetolactate synthase isozyme 2 large subunit
54	Klebsiella_pneumoniae_1084	AFQ68098.1	5219960	5220889	930	-		Branched-chain amino acid aminotransferase
54	Klebsiella_pneumoniae_CAV1193	ALR25180.1	2069132	2070061	930	-		branched chain amino acid aminotransferase
54	Klebsiella_pneumoniae_DSM_30104	EJK88921.1	110075	111004	930	+		branched-chain-amino-acid transaminase
54	Klebsiella_pneumoniae_HS11286	AEW58814.1	131411	132340	930	+		branched-chain amino acid aminotransferase
54	Klebsiella_pneumoniae_KCTC_2242	AEK00744.1	5128486	5129415	930	+		branched-chain amino acid aminotransferase
54	Klebsiella_pneumoniae_Kp13	AHE47016.1	5145443	5146372	930	-	ilvE	Branched-chain-amino-acid aminotransferase
54	Klebsiella_pneumoniae_KP617	ALH86483.1	3475730	3476659	930	-		branched-chain amino acid aminotransferase
54	Klebsiella_pneumoniae_MGH_78578	ABR79641.1	4674220	4675149	930	+	ilvE	branched-chain amino acid aminotransferase
54	Klebsiella_pneumoniae_NTUH-K2044	BAH61040.1	131219	132148	930	+	ilvE	branched-chain amino acid aminotransferase
54	Klebsiella_quasipneumoniae_01A030	CDQ13382.1	6226	7155	930	+	ilvE	branched-chain amino-acid aminotransferase
54	Klebsiella_quasipneumoniae_18A069	CDN03174.1	5589	6518	930	+	ilvE	branched-chain amino-acid aminotransferase
54	Klebsiella_quasipneumoniae_21_GR_13	OCU21644.1	5825	6754	930	+		branched-chain amino acid aminotransferase
54	Klebsiella_quasipneumoniae_AK_SD_007	OVY36103.1	5776	6705	930	+		branched chain amino acid aminotransferase
54	Klebsiella_quasipneumoniae_ARLG-2711	OVQ91968.1	77449	78378	930	-		branched chain amino acid aminotransferase
54	Klebsiella_quasipneumoniae_FI_HV_2014	KNG96305.1	6112	7041	930	+		branched-chain amino acid aminotransferase
54	Klebsiella_quasipneumoniae_MGH96	KMH21384.1	118057	118986	930	+		branched-chain-amino-acid aminotransferase
54	Klebsiella_quasipneumoniae_PO1285	OVV02060.1	77448	78377	930	-		branched chain amino acid aminotransferase
54	Klebsiella_quasipneumoniae_UCICRE14	ESL72082.1	4410832	4411761	930	+		branched-chain-amino-acid aminotransferase
54	Klebsiella_similipneumoniae_07A044	CDN06386.1	9193	10122	930	+	ilvE	branched-chain amino-acid aminotransferase
54	Klebsiella_similipneumoniae_193_KOXY	WP_002883171.1	5610	6539	930	+		branched chain amino acid aminotransferase
54	Klebsiella_similipneumoniae_385_ECLO	WP_002883171.1	5610	6539	930	+		branched chain amino acid aminotransferase
54	Klebsiella_similipneumoniae_ATCC_700603	AMR13796.1	3929489	3930418	930	+		branched chain amino acid aminotransferase
54	Klebsiella_similipneumoniae_HKUOPA4	ASR23135.1	4256604	4257533	930	+		branched chain amino acid aminotransferase
54	Klebsiella_similipneumoniae_HKUOPJ4	ASR28585.1	5005626	5006555	930	+		branched chain amino acid aminotransferase
54	Klebsiella_similipneumoniae_HKUOPL4	ASR31529.1	2945600	2946529	930	+		branched chain amino acid aminotransferase
54	Klebsiella_similipneumoniae_KPC142	KPC142_04692	5050545	5051474	930	-	ilvE	Branched-chain-amino-acid aminotransferase
54	Klebsiella_similipneumoniae_MGH_44	ESM61851.1	3444126	3445055	930	+		branched-chain-amino-acid aminotransferase
54	Klebsiella_variicola_BIDMC_61	KDH19510.1	114982	115911	930	+		branched-chain-amino-acid aminotransferase
54	Klebsiella_variicola_BIDMC88	KMI05720.1	5469213	5470142	930	+		branched-chain-amino-acid aminotransferase
54	Klebsiella_variicola_BZ19	KFJ99545.1	80101	81030	930	-		branched-chain amino acid aminotransferase
54	Klebsiella_variicola_GJ1	AQL13833.1	130361	131290	930	+		branched chain amino acid aminotransferase
54	Klebsiella_variicola_MGH_20	ESN32380.1	4645848	4646777	930	+		branched-chain-amino-acid aminotransferase
54	Klebsiella_variicola_MGH_40	ESM68073.1	1381720	1382649	930	+		branched-chain-amino-acid aminotransferase
54	Klebsiella_variicola_MGH_80	KDL97897.1	8572	9501	930	+		branched-chain-amino-acid aminotransferase
54	Klebsiella_variicola_UCI_18	EWD69204.1	5654	6583	930	+		branched-chain-amino-acid aminotransferase
54	Klebsiella_variicola_UCICRE10	ESL93029.1	112686	113615	930	+		branched-chain-amino-acid aminotransferase
55	Klebsiella_pneumoniae_1084	AFQ68097.1	5218049	5219857	1809	-		Dihydroxy-acid dehydratase
55	Klebsiella_pneumoniae_CAV1193	ALR25179.1	2067221	2069071	1851	-		dihydroxy-acid dehydratase
55	Klebsiella_pneumoniae_DSM_30104	EJK88922.1	111011	112915	1905	+		dihydroxy-acid dehydratase
55	Klebsiella_pneumoniae_HS11286	AEW58815.1	132401	134251	1851	+		dihydroxy-acid dehydratase
55	Klebsiella_pneumoniae_KCTC_2242	AEK00745.1	5129476	5131326	1851	+		dihydroxy-acid dehydratase
55	Klebsiella_pneumoniae_Kp13	AHE47015.1	5143532	5145304	1773	-	ilvD	Dihydroxy-acid dehydratase
55	Klebsiella_pneumoniae_KP617	ALH86482.1	3473819	3475669	1851	-		dihydroxy-acid dehydratase
55	Klebsiella_pneumoniae_MGH_78578	ABR79642.1	4675210	4677060	1851	+	ilvD	dihydroxy-acid dehydratase
55	Klebsiella_pneumoniae_NTUH-K2044	BAH61041.1	132209	134059	1851	+	ilvD	dihydroxy-acid dehydratase
55	Klebsiella_quasipneumoniae_01A030	CDQ13383.1	7216	9066	1851	+	ilvD	dihydroxy-acid dehydratase
55	Klebsiella_quasipneumoniae_18A069	CDN03175.1	6579	8429	1851	+	ilvD	dihydroxyacid dehydratase
55	Klebsiella_quasipneumoniae_21_GR_13	OCU21645.1	6815	8665	1851	+		dihydroxy-acid dehydratase
55	Klebsiella_quasipneumoniae_AK_SD_007	OVY36104.1	6766	8616	1851	+		dihydroxy-acid dehydratase
55	Klebsiella_quasipneumoniae_ARLG-2711	OVQ91967.1	75538	77388	1851	-		dihydroxy-acid dehydratase
55	Klebsiella_quasipneumoniae_FI_HV_2014	KNG96306.1	7102	8952	1851	+		dihydroxy-acid dehydratase
55	Klebsiella_quasipneumoniae_MGH96	KMH21385.1	119047	120897	1851	+		dihydroxy-acid dehydratase
55	Klebsiella_quasipneumoniae_PO1285	OVV02059.1	75537	77387	1851	-		dihydroxy-acid dehydratase
55	Klebsiella_quasipneumoniae_UCICRE14	ESL72083.1	4411822	4413672	1851	+		dihydroxy-acid dehydratase
55	Klebsiella_similipneumoniae_07A044	CDN06387.1	10183	12033	1851	+	ilvD	dihydroxyacid dehydratase
55	Klebsiella_similipneumoniae_193_KOXY	WP_049092585.1	6589	8439	1851	+		dihydroxy-acid dehydratase
55	Klebsiella_similipneumoniae_385_ECLO	WP_002883173.1	6600	8450	1851	+		dihydroxy-acid dehydratase
55	Klebsiella_similipneumoniae_ATCC_700603	AMR13797.1	3930479	3932329	1851	+		dihydroxy-acid dehydratase
55	Klebsiella_similipneumoniae_HKUOPA4	ASR23136.1	4257594	4259444	1851	+		dihydroxy-acid dehydratase
55	Klebsiella_similipneumoniae_HKUOPJ4	ASR28586.1	5006616	5008466	1851	+		dihydroxy-acid dehydratase
55	Klebsiella_similipneumoniae_HKUOPL4	ASR31530.1	2946590	2948440	1851	+		dihydroxy-acid dehydratase
55	Klebsiella_similipneumoniae_KPC142	KPC142_04691	5048634	5050484	1851	-	ilvD	Dihydroxy-acid dehydratase
55	Klebsiella_similipneumoniae_MGH_44	ESM61852.1	3445116	3446966	1851	+		dihydroxy-acid dehydratase
55	Klebsiella_variicola_BIDMC_61	KDH19511.1	115972	117822	1851	+		dihydroxy-acid dehydratase
55	Klebsiella_variicola_BIDMC88	KMI05721.1	5470203	5472053	1851	+		dihydroxy-acid dehydratase
55	Klebsiella_variicola_BZ19	KFJ99544.1	78190	80040	1851	-		dihydroxy-acid dehydratase
55	Klebsiella_variicola_GJ1	AQL13834.1	131351	133201	1851	+		dihydroxy-acid dehydratase
55	Klebsiella_variicola_MGH_20	ESN32381.1	4646838	4648688	1851	+		dihydroxy-acid dehydratase
55	Klebsiella_variicola_MGH_40	ESM68074.1	1382710	1384560	1851	+		dihydroxy-acid dehydratase
55	Klebsiella_variicola_MGH_80	KDL97898.1	9562	11412	1851	+		dihydroxy-acid dehydratase
55	Klebsiella_variicola_UCI_18	EWD69205.1	6644	8494	1851	+		dihydroxy-acid dehydratase
55	Klebsiella_variicola_UCICRE10	ESL93030.1	113676	115526	1851	+		dihydroxy-acid dehydratase
56	Klebsiella_pneumoniae_1084	AFQ68096.1	5216502	5217989	1488	-		Threonine dehydratase biosynthetic
56	Klebsiella_pneumoniae_CAV1193	ALR25178.1	2065674	2067218	1545	-		threonine dehydratase
56	Klebsiella_pneumoniae_DSM_30104	EJK88923.1	112918	114462	1545	+		threonine ammonia-lyase
56	Klebsiella_pneumoniae_HS11286	AEW58816.1	134311	135798	1488	+		threonine dehydratase
56	Klebsiella_pneumoniae_KCTC_2242	AEK00746.1	5131329	5132873	1545	+		threonine dehydratase
56	Klebsiella_pneumoniae_Kp13	AHE47014.1	5141985	5143529	1545	-	ilvA	Threonine dehydratase biosynthetic
56	Klebsiella_pneumoniae_KP617	ALH86481.1	3472272	3473816	1545	-		threonine dehydratase
56	Klebsiella_pneumoniae_MGH_78578	ABR79643.1	4677063	4678607	1545	+	ilvA	threonine dehydratase
56	Klebsiella_pneumoniae_NTUH-K2044	BAH61042.1	134062	135606	1545	+	ilvA	threonine dehydratase
56	Klebsiella_quasipneumoniae_01A030	CDQ13384.1	9069	10613	1545	+	ilvA	threonine deaminase
56	Klebsiella_quasipneumoniae_18A069	CDN03176.1	8432	9976	1545	+	ilvA	threonine deaminase
56	Klebsiella_quasipneumoniae_21_GR_13	OCU21646.1	8668	10212	1545	+		PLP-dependent threonine dehydratase
56	Klebsiella_quasipneumoniae_AK_SD_007	OVY36105.1	8619	10163	1545	+		PLP-dependent threonine dehydratase
56	Klebsiella_quasipneumoniae_ARLG-2711	OVQ91966.1	73991	75535	1545	-		PLP-dependent threonine dehydratase
56	Klebsiella_quasipneumoniae_FI_HV_2014	KNG96307.1	8955	10499	1545	+		threonine dehydratase
56	Klebsiella_quasipneumoniae_MGH96	KMH21386.1	120900	122444	1545	+		L-threonine dehydratase biosynthetic IlvA
56	Klebsiella_quasipneumoniae_PO1285	OVV02058.1	73990	75534	1545	-		PLP-dependent threonine dehydratase
56	Klebsiella_quasipneumoniae_UCICRE14	ESL72084.1	4413675	4415219	1545	+		threonine dehydratase biosynthetic
56	Klebsiella_similipneumoniae_07A044	CDN06388.1	12036	13580	1545	+	ilvA	threonine deaminase
56	Klebsiella_similipneumoniae_193_KOXY	WP_017899412.1	8453	9997	1545	+		PLP-dependent threonine dehydratase
56	Klebsiella_similipneumoniae_385_ECLO	WP_017899412.1	8453	9997	1545	+		PLP-dependent threonine dehydratase
56	Klebsiella_similipneumoniae_ATCC_700603	AMR13798.1	3932332	3933876	1545	+		PLP-dependent threonine dehydratase
56	Klebsiella_similipneumoniae_HKUOPA4	ASR23137.1	4259447	4260991	1545	+		threonine dehydratase
56	Klebsiella_similipneumoniae_HKUOPJ4	ASR28587.1	5008469	5010013	1545	+		threonine dehydratase
56	Klebsiella_similipneumoniae_HKUOPL4	ASR31531.1	2948443	2949987	1545	+		threonine dehydratase
56	Klebsiella_similipneumoniae_KPC142	KPC142_05527	5047087	5048631	1545	-	ilvA	Threonine dehydratase biosynthetic
56	Klebsiella_similipneumoniae_MGH_44	ESM61853.1	3446969	3448513	1545	+		threonine dehydratase biosynthetic
56	Klebsiella_variicola_BIDMC_61	KDH19512.1	117825	119369	1545	+		threonine dehydratase biosynthetic
56	Klebsiella_variicola_BIDMC88	KMI05722.1	5472056	5473600	1545	+		L-threonine dehydratase biosynthetic IlvA
56	Klebsiella_variicola_BZ19	KFJ99543.1	76643	78187	1545	-		threonine dehydratase
56	Klebsiella_variicola_GJ1	AQL13835.1	133204	134748	1545	+		PLP-dependent threonine dehydratase
56	Klebsiella_variicola_MGH_20	ESN32382.1	4648691	4650235	1545	+		threonine dehydratase biosynthetic
56	Klebsiella_variicola_MGH_40	ESM68075.1	1384563	1386107	1545	+		threonine dehydratase biosynthetic
56	Klebsiella_variicola_MGH_80	KDL97899.1	11415	12959	1545	+		threonine dehydratase biosynthetic
56	Klebsiella_variicola_UCI_18	EWD69206.1	8497	10041	1545	+		threonine dehydratase biosynthetic
56	Klebsiella_variicola_UCICRE10	ESL93031.1	115529	117073	1545	+		threonine dehydratase biosynthetic
57	Klebsiella_pneumoniae_1084	AFQ68094.1	5213986	5215461	1476	-		Ketol-acid reductoisomerase
57	Klebsiella_pneumoniae_CAV1193	ALR25176.1	2063159	2064634	1476	-		ketol-acid reductoisomerase
57	Klebsiella_pneumoniae_DSM_30104	EJK88925.1	115382	116977	1596	+		ketol-acid reductoisomerase
57	Klebsiella_pneumoniae_HS11286	AEW58818.1	136838	138313	1476	+		ketol-acid reductoisomerase
57	Klebsiella_pneumoniae_KCTC_2242	AEK00748.1	5133913	5135388	1476	+		ketol-acid reductoisomerase
57	Klebsiella_pneumoniae_Kp13	AHE47012.1	5139470	5140945	1476	-	ilvC	Ketol-acid reductoisomerase
57	Klebsiella_pneumoniae_KP617	ALH86479.1	3469757	3471232	1476	-		ketol-acid reductoisomerase
57	Klebsiella_pneumoniae_MGH_78578	ABR79645.1	4679647	4681122	1476	+	ilvC	ketol-acid reductoisomerase
57	Klebsiella_pneumoniae_NTUH-K2044	BAH61044.1	136526	138121	1596	+	ilvC	ketol-acid reductoisomerase
57	Klebsiella_quasipneumoniae_01A030	CDQ13386.1	11653	13128	1476	+	ilvC	ketol-acid reductoisomerase, NAD(P)-binding
57	Klebsiella_quasipneumoniae_18A069	CDN03178.1	11016	12491	1476	+	ilvC	ketol-acid reductoisomerase, NAD(P)-binding
57	Klebsiella_quasipneumoniae_21_GR_13	OCU21648.1	11252	12727	1476	+		ketol-acid reductoisomerase
57	Klebsiella_quasipneumoniae_AK_SD_007	OVY36106.1	11203	12678	1476	+		ketol-acid reductoisomerase
57	Klebsiella_quasipneumoniae_ARLG-2711	OVQ91964.1	71476	72951	1476	-		ketol-acid reductoisomerase
57	Klebsiella_quasipneumoniae_FI_HV_2014	KNG96309.1	11539	13014	1476	+		ketol-acid reductoisomerase
57	Klebsiella_quasipneumoniae_MGH96	KMH21388.1	123484	124959	1476	+		ketol-acid reductoisomerase
57	Klebsiella_quasipneumoniae_PO1285	OVV02057.1	71475	72950	1476	-		ketol-acid reductoisomerase
57	Klebsiella_quasipneumoniae_UCICRE14	ESL72086.1	4416259	4417734	1476	+		ketol-acid reductoisomerase
57	Klebsiella_similipneumoniae_07A044	CDN06390.1	14620	16095	1476	+	ilvC	ketol-acid reductoisomerase, NAD(P)-binding
57	Klebsiella_similipneumoniae_193_KOXY	WP_002883178.1	11037	12512	1476	+		ketol-acid reductoisomerase
57	Klebsiella_similipneumoniae_385_ECLO	WP_002883178.1	11037	12512	1476	+		ketol-acid reductoisomerase
57	Klebsiella_similipneumoniae_ATCC_700603	AMR13800.1	3934916	3936391	1476	+		ketol-acid reductoisomerase
57	Klebsiella_similipneumoniae_HKUOPA4	ASR23139.1	4262031	4263506	1476	+		ketol-acid reductoisomerase
57	Klebsiella_similipneumoniae_HKUOPJ4	ASR28589.1	5011053	5012528	1476	+		ketol-acid reductoisomerase
57	Klebsiella_similipneumoniae_HKUOPL4	ASR31533.1	2951027	2952502	1476	+		ketol-acid reductoisomerase
57	Klebsiella_similipneumoniae_KPC142	KPC142_04688	5044572	5046047	1476	-	ilvC	Ketol-acid reductoisomerase
57	Klebsiella_similipneumoniae_MGH_44	ESM61855.1	3449553	3451028	1476	+		ketol-acid reductoisomerase
57	Klebsiella_variicola_BIDMC_61	KDH19514.1	120411	121886	1476	+		ketol-acid reductoisomerase
57	Klebsiella_variicola_BIDMC88	KMI05724.1	5474642	5476117	1476	+		ketol-acid reductoisomerase
57	Klebsiella_variicola_BZ19	KFJ99541.1	74126	75601	1476	-		ketol-acid reductoisomerase
57	Klebsiella_variicola_GJ1	AQL13837.1	135790	137265	1476	+		ketol-acid reductoisomerase
57	Klebsiella_variicola_MGH_20	ESN32384.1	4651277	4652752	1476	+		ketol-acid reductoisomerase
57	Klebsiella_variicola_MGH_40	ESM68077.1	1387149	1388624	1476	+		ketol-acid reductoisomerase
57	Klebsiella_variicola_MGH_80	KDL97901.1	14001	15476	1476	+		ketol-acid reductoisomerase
57	Klebsiella_variicola_UCI_18	EWD69208.1	11083	12558	1476	+		ketol-acid reductoisomerase
57	Klebsiella_variicola_UCICRE10	ESL93033.1	118115	119590	1476	+		ketol-acid reductoisomerase
58	Klebsiella_pneumoniae_1084	AFQ68090.1	5211035	5213056	2022	-		ATP-dependent DNA helicase Rep
[truncated: 63,536 more rows]

## Sheet: B - Core genes
Cluster ID	Specie Name	Gene ID	Start	Stop	Length	Strand	Gene Name	Product
1	Klebsiella_pneumoniae_1084	AFQ68025.1	5133415	5134443	1029	-		UDP-N-acetylenolpyruvoylglucosamine reductase
1	Klebsiella_pneumoniae_CAV1193	ALR25105.1	1982444	1983472	1029	-	murB	UDP-N-acetylenolpyruvoylglucosamine reductase
1	Klebsiella_pneumoniae_DSM_30104	EJK88798.1	244	1272	1029	+		UDP-N-acetylenolpyruvoylglucosamine reductase
1	Klebsiella_pneumoniae_HS11286	AEW58889.1	217993	219021	1029	+		UDP-N-acetylmuramate dehydrogenase
1	Klebsiella_pneumoniae_KCTC_2242	AEK00817.1	5215096	5216124	1029	+	murB	UDP-N-acetylenolpyruvoylglucosamine reductase
1	Klebsiella_pneumoniae_Kp13	AHE46950.1	5058909	5059937	1029	-	murB	UDP-N-acetylenolpyruvoylglucosamine reductase
1	Klebsiella_pneumoniae_KP617	ALH86408.1	3389166	3390194	1029	-	murB	UDP-N-acetylenolpyruvoylglucosamine reductase
1	Klebsiella_pneumoniae_MGH_78578	ABR79713.1	4760716	4761744	1029	+	murB	UDP-N-acetylenolpyruvoylglucosamine reductase
1	Klebsiella_pneumoniae_NTUH-K2044	BAH61114.1	217887	218915	1029	+	murB	UDP-N-acetylenolpyruvoylglucosamine reductase
1	Klebsiella_quasipneumoniae_01A030	CDQ14850.1	234	1262	1029	+	murB	UDP-N-acetylenolpyruvoylglucosamine reductase, FAD-binding
1	Klebsiella_quasipneumoniae_18A069	CDN03247.1	196	1224	1029	+	murB	UDP-N-acetylenolpyruvoylglucosamine reductase,FAD-binding
1	Klebsiella_quasipneumoniae_21_GR_13	OCU16691.1	373	1401	1029	+		UDP-N-acetylenolpyruvoylglucosamine reductase
1	Klebsiella_quasipneumoniae_AK_SD_007	OVY33754.1	1402	2364	963	+		biotin--[acetyl-CoA-carboxylase] synthetase
1	Klebsiella_quasipneumoniae_ARLG-2711	OVQ90161.1	470	1498	1029	+		UDP-N-acetylenolpyruvoylglucosamine reductase
1	Klebsiella_quasipneumoniae_FI_HV_2014	KNG95758.1	686	1714	1029	+	murB	UDP-N-acetylenolpyruvoylglucosamine reductase
1	Klebsiella_quasipneumoniae_MGH96	KMH21453.1	201963	202991	1029	+		UDP-N-acetylenolpyruvoylglucosamine reductase
1	Klebsiella_quasipneumoniae_PO1285	OVU94050.1	84	341	258	-		hypothetical protein
1	Klebsiella_quasipneumoniae_UCICRE14	ESL72150.1	4494756	4495784	1029	+		UDP-N-acetylenolpyruvoylglucosamine reductase
1	Klebsiella_similipneumoniae_07A044	CDN08107.1	254	1282	1029	+	murB	UDP-N-acetylenolpyruvoylglucosamine reductase,FAD-binding
1	Klebsiella_similipneumoniae_193_KOXY	WP_017901455.1	2483	3511	1029	-		UDP-N-acetylenolpyruvoylglucosamine reductase
1	Klebsiella_similipneumoniae_385_ECLO	WP_049116879.1	2497	3525	1029	-		UDP-N-acetylenolpyruvoylglucosamine reductase
1	Klebsiella_similipneumoniae_ATCC_700603	AMR13866.1	4013408	4014436	1029	+		UDP-N-acetylenolpyruvoylglucosamine reductase
1	Klebsiella_similipneumoniae_HKUOPA4	ASR23207.1	4340299	4341327	1029	+	murB	UDP-N-acetylenolpyruvoylglucosamine reductase
1	Klebsiella_similipneumoniae_HKUOPJ4	ASR24100.1	550	1578	1029	+	murB	UDP-N-acetylenolpyruvoylglucosamine reductase
1	Klebsiella_similipneumoniae_HKUOPL4	ASR31601.1	3029150	3030178	1029	+	murB	UDP-N-acetylenolpyruvoylglucosamine reductase
1	Klebsiella_similipneumoniae_KPC142	KPC142_05024	4966639	4967667	1029	-		UDP-N-acetylenolpyruvoylglucosamine reductase
1	Klebsiella_similipneumoniae_MGH_44	ESM61921.1	3527933	3528961	1029	+		UDP-N-acetylenolpyruvoylglucosamine reductase
1	Klebsiella_variicola_BIDMC_61	KDH19229.1	378	1406	1029	+		UDP-N-acetylenolpyruvoylglucosamine reductase
1	Klebsiella_variicola_BIDMC88	KMI05645.1	5557278	5558306	1029	+		UDP-N-acetylenolpyruvoylglucosamine reductase
1	Klebsiella_variicola_BZ19	KFJ96382.1	3000	4028	1029	-	murB	UDP-N-acetylenolpyruvoylglucosamine reductase
1	Klebsiella_variicola_GJ1	AQL13905.1	216826	217854	1029	+		UDP-N-acetylenolpyruvoylglucosamine reductase
1	Klebsiella_variicola_MGH_20	ESN30937.1	38352	39380	1029	-		UDP-N-acetylenolpyruvoylglucosamine reductase
1	Klebsiella_variicola_MGH_40	ESM67271.1	1469065	1470093	1029	+		UDP-N-acetylenolpyruvoylglucosamine reductase
1	Klebsiella_variicola_MGH_80	KDL97833.1	3400	4428	1029	+		UDP-N-acetylenolpyruvoylglucosamine reductase
1	Klebsiella_variicola_UCI_18	EWD69085.1	3323	4351	1029	+		UDP-N-acetylenolpyruvoylglucosamine reductase
1	Klebsiella_variicola_UCICRE10	ESL93101.1	199244	200272	1029	+		UDP-N-acetylenolpyruvoylglucosamine reductase
3	Klebsiella_pneumoniae_1084	AFQ68016.1	5125407	5125772	366	-		LSU ribosomal protein L7/L12 (P1/P2)
3	Klebsiella_pneumoniae_CAV1193	ALR25096.1	1974436	1974801	366	-	rplL	50S ribosomal protein L7/L12
3	Klebsiella_pneumoniae_DSM_30104	EJK88809.1	8915	9280	366	+		50S ribosomal protein L7/L12
3	Klebsiella_pneumoniae_HS11286	AEW58898.1	226664	227029	366	+		50S ribosomal subunit protein L7/L12
3	Klebsiella_pneumoniae_KCTC_2242	AEK00826.1	5223767	5224132	366	+		50S ribosomal subunit protein L7/L12
3	Klebsiella_pneumoniae_Kp13	AHE46940.1	5050901	5051266	366	-	rplL	50S ribosomal protein L7/L12
3	Klebsiella_pneumoniae_KP617	ALH86399.1	3381158	3381523	366	-	rplL	50S ribosomal protein L7/L12
3	Klebsiella_pneumoniae_MGH_78578	ABR79723.1	4769387	4769752	366	+	rplL	50S ribosomal protein L7/L12
3	Klebsiella_pneumoniae_NTUH-K2044	BAH61123.1	226558	226923	366	+	rplL	50S ribosomal protein L7/L12
3	Klebsiella_quasipneumoniae_01A030	CDQ16503.1	3509	3874	366	+	rplL	50S ribosomal protein L7/L12
3	Klebsiella_quasipneumoniae_18A069	CDN03257.1	4489	4854	366	+	rplL	50S ribosomal subunit protein L7/L12
3	Klebsiella_quasipneumoniae_21_GR_13	OCU20881.1	30478	30843	366	-		50S ribosomal protein L7/L12
3	Klebsiella_quasipneumoniae_AK_SD_007	OVY35601.1	3535	3900	366	+		50S ribosomal protein L7/L12
3	Klebsiella_quasipneumoniae_ARLG-2711	OVQ91556.1	3534	3899	366	+		50S ribosomal protein L7/L12
3	Klebsiella_quasipneumoniae_FI_HV_2014	KNG97011.1	30563	30928	366	-	rplL	50S ribosomal protein L7/L12
3	Klebsiella_quasipneumoniae_MGH96	KMH21462.1	210513	210878	366	+		50S ribosomal protein L7/L12
3	Klebsiella_quasipneumoniae_PO1285	OVU98669.1	3535	3900	366	+		50S ribosomal protein L7/L12
3	Klebsiella_quasipneumoniae_UCICRE14	ESL72159.1	4503306	4503671	366	+		50S ribosomal protein L7/L12
3	Klebsiella_similipneumoniae_07A044	CDN08116.1	8803	9168	366	+	rplL	50S ribosomal subunit protein L7/L12
3	Klebsiella_similipneumoniae_193_KOXY	WP_002884142.1	30337	30702	366	-		50S ribosomal protein L7/L12
3	Klebsiella_similipneumoniae_385_ECLO	WP_002884142.1	30337	30702	366	-		50S ribosomal protein L7/L12
3	Klebsiella_similipneumoniae_ATCC_700603	AMR13874.1	4021958	4022323	366	+		50S ribosomal protein L7/L12
3	Klebsiella_similipneumoniae_HKUOPA4	ASR23215.1	4348849	4349214	366	+	rplL	50S ribosomal protein L7/L12
3	Klebsiella_similipneumoniae_HKUOPJ4	ASR24108.1	9100	9465	366	+	rplL	50S ribosomal protein L7/L12
3	Klebsiella_similipneumoniae_HKUOPL4	ASR31609.1	3037700	3038065	366	+	rplL	50S ribosomal protein L7/L12
3	Klebsiella_similipneumoniae_KPC142	KPC142_04830	4958752	4959117	366	-	rplL	50S ribosomal protein L7/L12
3	Klebsiella_similipneumoniae_MGH_44	ESM61930.1	3536483	3536848	366	+		50S ribosomal protein L7/L12
3	Klebsiella_variicola_BIDMC_61	KDH19238.1	9042	9407	366	+		50S ribosomal protein L7/L12
3	Klebsiella_variicola_BIDMC88	KMI05654.1	5565942	5566307	366	+		50S ribosomal protein L7/L12
3	Klebsiella_variicola_BZ19	KFJ97858.1	30355	30720	366	-	rplL	50S ribosomal protein L7/L12
3	Klebsiella_variicola_GJ1	AQL13914.1	225490	225855	366	+		50S ribosomal protein L7/L12
3	Klebsiella_variicola_MGH_20	ESN30928.1	30352	30717	366	-		50S ribosomal protein L7/L12
3	Klebsiella_variicola_MGH_40	ESM67280.1	1477729	1478094	366	+		50S ribosomal protein L7/L12
3	Klebsiella_variicola_MGH_80	KDL97842.1	12064	12429	366	+		50S ribosomal protein L7/L12
3	Klebsiella_variicola_UCI_18	EWD69094.1	11988	12353	366	+		50S ribosomal protein L7/L12
3	Klebsiella_variicola_UCICRE10	ESL93110.1	207907	208272	366	+		50S ribosomal protein L7/L12
4	Klebsiella_pneumoniae_1084	AFQ68014.1	5116754	5120977	4224	-		DNA-directed RNA polymerase beta' subunit
4	Klebsiella_pneumoniae_CAV1193	ALR25094.1	1965783	1970006	4224	-		DNA-directed RNA polymerase subunit beta'
4	Klebsiella_pneumoniae_DSM_30104	EJK88812.1	13710	17933	4224	+		DNA-directed RNA polymerase, beta' subunit
4	Klebsiella_pneumoniae_HS11286	AEW58900.1	231459	235682	4224	+		DNA-directed RNA polymerase subunit beta'
4	Klebsiella_pneumoniae_KCTC_2242	AEK00828.1	5228556	5232779	4224	+		DNA-directed RNA polymerase subunit beta'
4	Klebsiella_pneumoniae_Kp13	AHE46938.1	5042248	5046471	4224	-	rpoC	DNA-directed RNA polymerase subunit beta'
4	Klebsiella_pneumoniae_KP617	ALH86397.1	3372505	3376728	4224	-		DNA-directed RNA polymerase subunit beta'
4	Klebsiella_pneumoniae_MGH_78578	ABR79725.1	4774182	4778405	4224	+	rpoC	DNA-directed RNA polymerase beta' subunit
4	Klebsiella_pneumoniae_NTUH-K2044	BAH61125.1	231353	235576	4224	+	rpoC	DNA-directed RNA polymerase beta' subunit
4	Klebsiella_quasipneumoniae_01A030	CDQ16505.1	8304	12527	4224	+	rpoC	DNA-directed RNA polymerase beta' chain (Transcriptase beta' chain) (RNA polymerase beta' subunit)
4	Klebsiella_quasipneumoniae_18A069	CDN03259.1	9284	13507	4224	+	rpoC	RNA polymerase, beta prime subunit
4	Klebsiella_quasipneumoniae_21_GR_13	OCU20879.1	21825	26048	4224	-		DNA-directed RNA polymerase subunit beta'
4	Klebsiella_quasipneumoniae_AK_SD_007	OVY35626.1	8351	12553	4203	+		DNA-directed RNA polymerase subunit beta'
4	Klebsiella_quasipneumoniae_ARLG-2711	OVQ91558.1	8329	12552	4224	+		DNA-directed RNA polymerase subunit beta'
4	Klebsiella_quasipneumoniae_FI_HV_2014	KNG97009.1	21910	26133	4224	-		DNA-directed RNA polymerase subunit beta'
4	Klebsiella_quasipneumoniae_MGH96	KMH21464.1	215308	219531	4224	+		DNA-directed RNA polymerase subunit beta'
4	Klebsiella_quasipneumoniae_PO1285	OVU98695.1	8351	12553	4203	+		DNA-directed RNA polymerase subunit beta'
4	Klebsiella_quasipneumoniae_UCICRE14	ESL72161.1	4508101	4512324	4224	+		DNA-directed RNA polymerase subunit beta'
4	Klebsiella_similipneumoniae_07A044	CDN08118.1	13598	17821	4224	+	rpoC	RNA polymerase, beta prime subunit
4	Klebsiella_similipneumoniae_193_KOXY	WP_004206757.1	21684	25907	4224	-		DNA-directed RNA polymerase subunit beta'
4	Klebsiella_similipneumoniae_385_ECLO	WP_004206757.1	21684	25907	4224	-		DNA-directed RNA polymerase subunit beta'
4	Klebsiella_similipneumoniae_ATCC_700603	AMR13876.1	4026753	4030976	4224	+		DNA-directed RNA polymerase subunit beta'
4	Klebsiella_similipneumoniae_HKUOPA4	ASR23217.1	4353644	4357867	4224	+		DNA-directed RNA polymerase subunit beta'
4	Klebsiella_similipneumoniae_HKUOPJ4	ASR24110.1	13895	18118	4224	+		DNA-directed RNA polymerase subunit beta'
4	Klebsiella_similipneumoniae_HKUOPL4	ASR31611.1	3042495	3046718	4224	+		DNA-directed RNA polymerase subunit beta'
4	Klebsiella_similipneumoniae_KPC142	KPC142_04828	4950099	4954322	4224	-	rpoC	DNA-directed RNA polymerase subunit beta'
4	Klebsiella_similipneumoniae_MGH_44	ESM61932.1	3541278	3545501	4224	+		DNA-directed RNA polymerase subunit beta'
4	Klebsiella_variicola_BIDMC_61	KDH19240.1	13837	18060	4224	+		DNA-directed RNA polymerase subunit beta'
4	Klebsiella_variicola_BIDMC88	KMI05656.1	5570737	5574960	4224	+		DNA-directed RNA polymerase subunit beta'
4	Klebsiella_variicola_BZ19	KFJ97856.1	21702	25925	4224	-		DNA-directed RNA polymerase subunit beta'
4	Klebsiella_variicola_GJ1	AQL13916.1	230285	234508	4224	+		DNA-directed RNA polymerase subunit beta'
4	Klebsiella_variicola_MGH_20	ESN30926.1	21699	25922	4224	-		DNA-directed RNA polymerase subunit beta'
4	Klebsiella_variicola_MGH_40	ESM67282.1	1482524	1486747	4224	+		DNA-directed RNA polymerase subunit beta'
4	Klebsiella_variicola_MGH_80	KDL97844.1	16859	21082	4224	+		DNA-directed RNA polymerase subunit beta'
4	Klebsiella_variicola_UCI_18	EWD69096.1	16783	21006	4224	+		DNA-directed RNA polymerase subunit beta'
4	Klebsiella_variicola_UCICRE10	ESL93112.1	212702	216925	4224	+		DNA-directed RNA polymerase subunit beta'
5	Klebsiella_pneumoniae_1084	AFQ68013.1	5115014	5116354	1341	-		C4-dicarboxylate transporter DcuB
5	Klebsiella_pneumoniae_CAV1193	ALR25093.1	1964042	1965382	1341	-		C4-dicarboxylate transporter
5	Klebsiella_pneumoniae_DSM_30104	EJK88813.1	18247	19674	1428	+		anaerobic C4-dicarboxylate transporter DcuB
5	Klebsiella_pneumoniae_HS11286	AEW58901.1	236083	237423	1341	+		anaerobic C4-dicarboxylate transporter
5	Klebsiella_pneumoniae_KCTC_2242	AEK00829.1	5233180	5234520	1341	+		anaerobic C4-dicarboxylate transporter
5	Klebsiella_pneumoniae_Kp13	AHE46937.1	5040507	5041847	1341	-	dcuB	Anaerobic C4-dicarboxylate transporter dcuB
5	Klebsiella_pneumoniae_KP617	ALH86396.1	3370764	3372104	1341	-		C4-dicarboxylate transporter
5	Klebsiella_pneumoniae_MGH_78578	ABR79726.1	4778806	4780146	1341	+	dcuB	anaerobic C4-dicarboxylate transporter
5	Klebsiella_pneumoniae_NTUH-K2044	BAH61126.1	235977	237317	1341	+	dcuB	anaerobic C4-dicarboxylate transporter
5	Klebsiella_quasipneumoniae_01A030	CDQ16506.1	12925	14265	1341	+	dcuB	C4-dicarboxylate antiporter
5	Klebsiella_quasipneumoniae_18A069	CDN03260.1	13905	15245	1341	+	dcuB	C4-dicarboxylate antiporter
5	Klebsiella_quasipneumoniae_21_GR_13	OCU20878.1	20087	21427	1341	-		anaerobic C4-dicarboxylate transporter
5	Klebsiella_quasipneumoniae_AK_SD_007	OVY35603.1	12951	14291	1341	+		anaerobic C4-dicarboxylate transporter
5	Klebsiella_quasipneumoniae_ARLG-2711	OVQ91559.1	12951	14291	1341	+		anaerobic C4-dicarboxylate transporter
5	Klebsiella_quasipneumoniae_FI_HV_2014	KNG97008.1	20172	21512	1341	-		C4-dicarboxylate transporter
5	Klebsiella_quasipneumoniae_MGH96	KMH21465.1	219929	221269	1341	+		anaerobic C4-dicarboxylate transporter DcuB
5	Klebsiella_quasipneumoniae_PO1285	OVU98671.1	12951	14291	1341	+		anaerobic C4-dicarboxylate transporter
5	Klebsiella_quasipneumoniae_UCICRE14	ESL72162.1	4512722	4514062	1341	+		anaerobic C4-dicarboxylate transporter dcuB
5	Klebsiella_similipneumoniae_07A044	CDN08119.1	18221	19561	1341	+	dcuB	C4-dicarboxylate antiporter
5	Klebsiella_similipneumoniae_193_KOXY	WP_008808003.1	19930	21270	1341	-		anaerobic C4-dicarboxylate transporter
5	Klebsiella_similipneumoniae_385_ECLO	WP_049116761.1	19944	21284	1341	-		anaerobic C4-dicarboxylate transporter
5	Klebsiella_similipneumoniae_ATCC_700603	AMR13877.1	4031376	4032716	1341	+		anaerobic C4-dicarboxylate transporter
5	Klebsiella_similipneumoniae_HKUOPA4	ASR23218.1	4358267	4359607	1341	+		C4-dicarboxylate transporter
5	Klebsiella_similipneumoniae_HKUOPJ4	ASR24111.1	18518	19858	1341	+		C4-dicarboxylate transporter
5	Klebsiella_similipneumoniae_HKUOPL4	ASR31612.1	3047118	3048458	1341	+		C4-dicarboxylate transporter
5	Klebsiella_similipneumoniae_KPC142	KPC142_04827	4948359	4949699	1341	-	dcuB	Anaerobic C4-dicarboxylate transporter DcuB
5	Klebsiella_similipneumoniae_MGH_44	ESM61933.1	3545901	3547241	1341	+		anaerobic C4-dicarboxylate transporter dcuB
5	Klebsiella_variicola_BIDMC_61	KDH19241.1	18461	19801	1341	+		anaerobic C4-dicarboxylate transporter dcuB
5	Klebsiella_variicola_BIDMC88	KMI05657.1	5575361	5576701	1341	+		anaerobic C4-dicarboxylate transporter DcuB
5	Klebsiella_variicola_BZ19	KFJ97855.1	19960	21300	1341	-		C4-dicarboxylate transporter
5	Klebsiella_variicola_GJ1	AQL13917.1	234909	236249	1341	+		anaerobic C4-dicarboxylate transporter
5	Klebsiella_variicola_MGH_20	ESN30925.1	19958	21298	1341	-		anaerobic C4-dicarboxylate transporter dcuB
5	Klebsiella_variicola_MGH_40	ESM67283.1	1487148	1488488	1341	+		anaerobic C4-dicarboxylate transporter dcuB
5	Klebsiella_variicola_MGH_80	KDL97845.1	21483	22823	1341	+		anaerobic C4-dicarboxylate transporter dcuB
5	Klebsiella_variicola_UCI_18	EWD69097.1	21407	22747	1341	+		anaerobic C4-dicarboxylate transporter dcuB
5	Klebsiella_variicola_UCICRE10	ESL93113.1	217326	218666	1341	+		anaerobic C4-dicarboxylate transporter dcuB
6	Klebsiella_pneumoniae_1084	AFQ68010.1	5112642	5114174	1533	+		diguanylate cyclase/phosphodiesterase
6	Klebsiella_pneumoniae_CAV1193	ALR25090.1	1961668	1963200	1533	+		diguanylate cyclase
6	Klebsiella_pneumoniae_DSM_30104	EJK88816.1	20515	22047	1533	-		diguanylate cyclase domain protein
6	Klebsiella_pneumoniae_HS11286	AEW58904.1	238264	239796	1533	-		hypothetical protein
6	Klebsiella_pneumoniae_KCTC_2242	AEK00832.1	5235361	5236893	1533	-		hypothetical protein
6	Klebsiella_pneumoniae_Kp13	AHE46934.1	5038133	5039665	1533	+		Diguanylate cyclase domain-containing protein
6	Klebsiella_pneumoniae_KP617	ALH86393.1	3368390	3369922	1533	+		diguanylate cyclase
6	Klebsiella_pneumoniae_MGH_78578	ABR79729.1	4780988	4782520	1533	-		hypothetical protein
6	Klebsiella_pneumoniae_NTUH-K2044	BAH61129.1	238159	239691	1533	-		hypothetical protein
6	Klebsiella_quasipneumoniae_01A030	CDQ16509.1	15108	16640	1533	-		Diguanylate cyclase domain protein
6	Klebsiella_quasipneumoniae_18A069	CDN03263.1	16088	17620	1533	-		Diguanylate cyclase domain protein
6	Klebsiella_quasipneumoniae_21_GR_13	OCU20875.1	17712	19244	1533	+		diguanylate cyclase
6	Klebsiella_quasipneumoniae_AK_SD_007	OVY35627.1	15134	16603	1470	-		diguanylate cyclase
6	Klebsiella_quasipneumoniae_ARLG-2711	OVQ91583.1	15134	16603	1470	-		diguanylate cyclase
6	Klebsiella_quasipneumoniae_FI_HV_2014	KNG97005.1	17797	19329	1533	+		diguanylate cyclase
6	Klebsiella_quasipneumoniae_MGH96	KMH21468.1	222113	223645	1533	-		diguanylate cyclase
6	Klebsiella_quasipneumoniae_PO1285	OVU98696.1	15134	16603	1470	-		diguanylate cyclase
6	Klebsiella_quasipneumoniae_UCICRE14	ESL72165.1	4514905	4516437	1533	-		diguanylate cyclase
6	Klebsiella_similipneumoniae_07A044	CDN08122.1	20404	21936	1533	-		Diguanylate cyclase domain protein
6	Klebsiella_similipneumoniae_193_KOXY	WP_004206753.1	17555	19087	1533	+		sensor domain-containing diguanylate cyclase
6	Klebsiella_similipneumoniae_385_ECLO	WP_049116759.1	17569	19101	1533	+		sensor domain-containing diguanylate cyclase
6	Klebsiella_similipneumoniae_ATCC_700603	AMR13880.1	4033559	4035091	1533	-		diguanylate cyclase
6	Klebsiella_similipneumoniae_HKUOPA4	ASR23221.1	4360450	4361982	1533	-		diguanylate cyclase
6	Klebsiella_similipneumoniae_HKUOPJ4	ASR24114.1	20701	22233	1533	-		diguanylate cyclase
6	Klebsiella_similipneumoniae_HKUOPL4	ASR31615.1	3049301	3050833	1533	-		diguanylate cyclase
6	Klebsiella_similipneumoniae_KPC142	KPC142_05538	4945984	4947516	1533	+		Diguanylate cyclase domain-containing protein
6	Klebsiella_similipneumoniae_MGH_44	ESM61936.1	3548084	3549616	1533	-		diguanylate cyclase
6	Klebsiella_variicola_BIDMC_61	KDH19244.1	20643	22175	1533	-		hypothetical protein
6	Klebsiella_variicola_BIDMC88	KMI05660.1	5577543	5579075	1533	-		diguanylate cyclase
6	Klebsiella_variicola_BZ19	KFJ97852.1	17586	19118	1533	+		diguanylate cyclase
6	Klebsiella_variicola_GJ1	AQL13920.1	237091	238623	1533	-		diguanylate cyclase
6	Klebsiella_variicola_MGH_20	ESN30922.1	17584	19116	1533	+		diguanylate cyclase
6	Klebsiella_variicola_MGH_40	ESM67286.1	1489330	1490862	1533	-		diguanylate cyclase
6	Klebsiella_variicola_MGH_80	KDL97848.1	23665	25197	1533	-		hypothetical protein
6	Klebsiella_variicola_UCI_18	EWD69100.1	23589	25121	1533	-		diguanylate cyclase
6	Klebsiella_variicola_UCICRE10	ESL93116.1	219508	221040	1533	-		diguanylate cyclase
7	Klebsiella_pneumoniae_1084	AFQ68008.1	5111192	5112325	1134	+		Thiazole biosynthesis protein ThiH
7	Klebsiella_pneumoniae_CAV1193	ALR25089.1	1960218	1961351	1134	+	thiH	thiamine biosynthesis protein ThiH
7	Klebsiella_pneumoniae_DSM_30104	EJK88817.1	22364	23497	1134	-		thiazole biosynthesis protein ThiH
7	Klebsiella_pneumoniae_HS11286	AEW58906.1	240113	241246	1134	-		thiazole biosynthesis protein ThiH
7	Klebsiella_pneumoniae_KCTC_2242	AEK00833.1	5237210	5238343	1134	-	thiH	thiamine biosynthesis protein ThiH
7	Klebsiella_pneumoniae_Kp13	AHE46932.1	5036683	5037816	1134	+	thiH	2-iminoacetate synthase
7	Klebsiella_pneumoniae_KP617	ALH86392.1	3366940	3368073	1134	+	thiH	thiamine biosynthesis protein ThiH
7	Klebsiella_pneumoniae_MGH_78578	ABR79730.1	4782837	4783970	1134	-	thiH	thiamine biosynthesis protein ThiH
7	Klebsiella_pneumoniae_NTUH-K2044	BAH61131.1	240008	241141	1134	-	thiH	thiamin biosynthesis ThiGH complex subunit for thiazole moiety
7	Klebsiella_quasipneumoniae_01A030	CDQ16510.1	16957	18090	1134	-	thiH	thiamin biosynthesis ThiGH complex subunit
7	Klebsiella_quasipneumoniae_18A069	CDN03264.1	17937	19070	1134	-	thiH	thiamin biosynthesis ThiGH complex subunit
7	Klebsiella_quasipneumoniae_21_GR_13	OCU20873.1	16262	17395	1134	+		thiamine biosynthesis protein ThiH
7	Klebsiella_quasipneumoniae_AK_SD_007	OVY35606.1	16983	18116	1134	-		2-iminoacetate synthase ThiH
7	Klebsiella_quasipneumoniae_ARLG-2711	OVQ91562.1	16983	18116	1134	-		2-iminoacetate synthase ThiH
7	Klebsiella_quasipneumoniae_FI_HV_2014	KNG97004.1	16347	17480	1134	+	thiH	thiamine biosynthesis protein ThiH
7	Klebsiella_quasipneumoniae_MGH96	KMH21469.1	223962	225095	1134	-		2-iminoacetate synthase
7	Klebsiella_quasipneumoniae_PO1285	OVU98674.1	16983	18116	1134	-		2-iminoacetate synthase ThiH
7	Klebsiella_quasipneumoniae_UCICRE14	ESL72166.1	4516754	4517887	1134	-		2-iminoacetate synthase
7	Klebsiella_similipneumoniae_07A044	CDN08123.1	22253	23386	1134	-	thiH	thiamin biosynthesis ThiGH complex subunit
7	Klebsiella_similipneumoniae_193_KOXY	WP_049093830.1	16105	17238	1134	+		thiamine biosynthesis protein ThiH
7	Klebsiella_similipneumoniae_385_ECLO	WP_004206752.1	16119	17252	1134	+		2-iminoacetate synthase ThiH
7	Klebsiella_similipneumoniae_ATCC_700603	AMR13882.1	4035408	4036541	1134	-		thiamine biosynthesis protein ThiH
7	Klebsiella_similipneumoniae_HKUOPA4	ASR23222.1	4362299	4363432	1134	-	thiH	thiamine biosynthesis protein ThiH
7	Klebsiella_similipneumoniae_HKUOPJ4	ASR24115.1	22550	23683	1134	-	thiH	thiamine biosynthesis protein ThiH
7	Klebsiella_similipneumoniae_HKUOPL4	ASR31616.1	3051150	3052283	1134	-	thiH	thiamine biosynthesis protein ThiH
7	Klebsiella_similipneumoniae_KPC142	KPC142_04823	4944534	4945667	1134	+	thiH	2-iminoacetate synthase
7	Klebsiella_similipneumoniae_MGH_44	ESM61937.1	3549933	3551066	1134	-		2-iminoacetate synthase
7	Klebsiella_variicola_BIDMC_61	KDH19245.1	22491	23624	1134	-		2-iminoacetate synthase
7	Klebsiella_variicola_BIDMC88	KMI05661.1	5579391	5580524	1134	-		2-iminoacetate synthase
7	Klebsiella_variicola_BZ19	KFJ97851.1	16137	17270	1134	+	thiH	thiamine biosynthesis protein ThiH
7	Klebsiella_variicola_GJ1	AQL13921.1	238939	240072	1134	-		thiamine biosynthesis protein ThiH
7	Klebsiella_variicola_MGH_20	ESN30921.1	16135	17268	1134	+		2-iminoacetate synthase
7	Klebsiella_variicola_MGH_40	ESM67287.1	1491178	1492311	1134	-		2-iminoacetate synthase
7	Klebsiella_variicola_MGH_80	KDL97849.1	25513	26646	1134	-		2-iminoacetate synthase
7	Klebsiella_variicola_UCI_18	EWD69101.1	25437	26570	1134	-		2-iminoacetate synthase
7	Klebsiella_variicola_UCICRE10	ESL93117.1	221356	222489	1134	-		2-iminoacetate synthase
8	Klebsiella_pneumoniae_1084	AFQ68003.1	5106961	5108856	1896	+		Thiamin biosynthesis protein ThiC
8	Klebsiella_pneumoniae_CAV1193	ALR25084.1	1955987	1957882	1896	+		thiamine biosynthesis protein ThiC
8	Klebsiella_pneumoniae_DSM_30104	EJK88819.1	25833	27728	1896	-		thiamine biosynthesis protein ThiC
8	Klebsiella_pneumoniae_HS11286	AEW58911.1	243582	245477	1896	-		thiamin biosynthesis protein for pyrimidine moiety
8	Klebsiella_pneumoniae_KCTC_2242	AEK00838.1	5240679	5242574	1896	-		thiamine biosynthesis protein ThiC
8	Klebsiella_pneumoniae_Kp13	AHE46927.1	5032452	5034347	1896	+	thiC	Phosphomethylpyrimidine synthase
8	Klebsiella_pneumoniae_KP617	ALH86387.1	3362709	3364604	1896	+		thiamine biosynthesis protein ThiC
8	Klebsiella_pneumoniae_MGH_78578	ABR79735.1	4786306	4788201	1896	-	thiC	thiamine biosynthesis protein ThiC
8	Klebsiella_pneumoniae_NTUH-K2044	BAH61136.1	243477	245372	1896	-	thiC	thiamin biosynthesis protein for pyrimidine moiety
8	Klebsiella_quasipneumoniae_01A030	CDQ16515.1	20426	22489	2064	-	thiC	thiamin (pyrimidine moiety) biosynthesis protein
8	Klebsiella_quasipneumoniae_18A069	CDN03269.1	21406	23469	2064	-	thiC	thiamin (pyrimidine moiety) biosynthesis protein
8	Klebsiella_quasipneumoniae_21_GR_13	OCU20868.1	12031	13926	1896	+		phosphomethylpyrimidine synthase ThiC
8	Klebsiella_quasipneumoniae_AK_SD_007	OVY35611.1	20452	22347	1896	-		phosphomethylpyrimidine synthase ThiC
8	Klebsiella_quasipneumoniae_ARLG-2711	OVQ91567.1	20452	22347	1896	-		phosphomethylpyrimidine synthase ThiC
8	Klebsiella_quasipneumoniae_FI_HV_2014	KNG96999.1	12116	14011	1896	+		thiamine biosynthesis protein ThiC
8	Klebsiella_quasipneumoniae_MGH96	KMH21474.1	227431	229326	1896	-		phosphomethylpyrimidine synthase
8	Klebsiella_quasipneumoniae_PO1285	OVU98679.1	20452	22347	1896	-		phosphomethylpyrimidine synthase ThiC
8	Klebsiella_quasipneumoniae_UCICRE14	ESL72171.1	4520223	4522118	1896	-		phosphomethylpyrimidine synthase
8	Klebsiella_similipneumoniae_07A044	CDN08128.1	25722	27785	2064	-	thiC	thiamin (pyrimidine moiety) biosynthesis protein
8	Klebsiella_similipneumoniae_193_KOXY	WP_023319462.1	11888	13783	1896	+		phosphomethylpyrimidine synthase ThiC
8	Klebsiella_similipneumoniae_385_ECLO	WP_023319462.1	11888	13783	1896	+		phosphomethylpyrimidine synthase ThiC
8	Klebsiella_similipneumoniae_ATCC_700603	AMR13887.1	4038877	4040772	1896	-		phosphomethylpyrimidine synthase ThiC
8	Klebsiella_similipneumoniae_HKUOPA4	ASR23227.1	4365768	4367663	1896	-		phosphomethylpyrimidine synthase ThiC
8	Klebsiella_similipneumoniae_HKUOPJ4	ASR24120.1	26019	27914	1896	-		phosphomethylpyrimidine synthase ThiC
8	Klebsiella_similipneumoniae_HKUOPL4	ASR31621.1	3054619	3056514	1896	-		phosphomethylpyrimidine synthase ThiC
8	Klebsiella_similipneumoniae_KPC142	KPC142_04818	4940303	4942198	1896	+	thiC	Phosphomethylpyrimidine synthase
8	Klebsiella_similipneumoniae_MGH_44	ESM61942.1	3553402	3555297	1896	-		phosphomethylpyrimidine synthase
8	Klebsiella_variicola_BIDMC_61	KDH19250.1	25960	27855	1896	-		phosphomethylpyrimidine synthase
8	Klebsiella_variicola_BIDMC88	KMI05666.1	5582860	5584755	1896	-		phosphomethylpyrimidine synthase
8	Klebsiella_variicola_BZ19	KFJ97846.1	11906	13801	1896	+		thiamine biosynthesis protein ThiC
8	Klebsiella_variicola_GJ1	AQL13926.1	242408	244303	1896	-		phosphomethylpyrimidine synthase ThiC
8	Klebsiella_variicola_MGH_20	ESN30916.1	11904	13799	1896	+		phosphomethylpyrimidine synthase
8	Klebsiella_variicola_MGH_40	ESM67292.1	1494647	1496542	1896	-		phosphomethylpyrimidine synthase
8	Klebsiella_variicola_MGH_80	KDL97854.1	28982	30877	1896	-		phosphomethylpyrimidine synthase
8	Klebsiella_variicola_UCI_18	EWD69106.1	28906	30801	1896	-		phosphomethylpyrimidine synthase
8	Klebsiella_variicola_UCICRE10	ESL93122.1	224825	226720	1896	-		phosphomethylpyrimidine synthase
9	Klebsiella_pneumoniae_1084	AFQ68002.1	5106201	5106698	498	+		Regulator of sigma D
9	Klebsiella_pneumoniae_CAV1193	ALR25083.1	1955227	1955724	498	+		anti-sigma factor
9	Klebsiella_pneumoniae_DSM_30104	EJK88820.1	27991	28524	534	-		regulator of sigma D
9	Klebsiella_pneumoniae_HS11286	AEW58912.1	245740	246237	498	-		anti-RNA polymerase sigma 70 factor
9	Klebsiella_pneumoniae_KCTC_2242	AEK00839.1	5242837	5243334	498	-		anti-RNA polymerase sigma 70 factor
9	Klebsiella_pneumoniae_Kp13	AHE46926.1	5031692	5032189	498	+	rsd	Regulator of sigma D
9	Klebsiella_pneumoniae_KP617	ALH86386.1	3361949	3362446	498	+		anti-sigma factor
9	Klebsiella_pneumoniae_MGH_78578	ABR79736.1	4788464	4788961	498	-	rsd	regulator of sigma D
9	Klebsiella_pneumoniae_NTUH-K2044	BAH61137.1	245635	246132	498	-	rsd	regulator of sigma-D factor
9	Klebsiella_quasipneumoniae_01A030	CDQ16516.1	22584	23081	498	-	rsd	stationary phase protein, binds sigma 70 RNA polymerase subunit
9	Klebsiella_quasipneumoniae_18A069	CDN03270.1	23564	24061	498	-	rsd	stationary phase protein, binds sigma 70 RNA polymerase subunit
9	Klebsiella_quasipneumoniae_21_GR_13	OCU20867.1	11271	11768	498	+		anti-sigma factor
9	Klebsiella_quasipneumoniae_AK_SD_007	OVY35612.1	22610	23107	498	-		Rsd/AlgQ family anti-sigma factor
9	Klebsiella_quasipneumoniae_ARLG-2711	OVQ91568.1	22610	23107	498	-		Rsd/AlgQ family anti-sigma factor
9	Klebsiella_quasipneumoniae_FI_HV_2014	KNG96998.1	11356	11853	498	+		anti-RNA polymerase sigma 70 factor
9	Klebsiella_quasipneumoniae_MGH96	KMH21475.1	229589	230086	498	-		anti-RNA polymerase sigma 70 factor
9	Klebsiella_quasipneumoniae_PO1285	OVU98680.1	22610	23107	498	-		Rsd/AlgQ family anti-sigma factor
9	Klebsiella_quasipneumoniae_UCICRE14	ESL72172.1	4522381	4522878	498	-		anti-RNA polymerase sigma 70 factor
9	Klebsiella_similipneumoniae_07A044	CDN08129.1	27879	28376	498	-	rsd	stationary phase protein, binds sigma 70 RNA polymerase subunit
9	Klebsiella_similipneumoniae_193_KOXY	WP_004206746.1	11129	11626	498	+		Rsd/AlgQ family anti-sigma factor
9	Klebsiella_similipneumoniae_385_ECLO	WP_004206746.1	11129	11626	498	+		Rsd/AlgQ family anti-sigma factor
9	Klebsiella_similipneumoniae_ATCC_700603	AMR13888.1	4041034	4041531	498	-		anti-RNA polymerase sigma 70 factor
9	Klebsiella_similipneumoniae_HKUOPA4	ASR23228.1	4367925	4368422	498	-		anti-sigma factor
9	Klebsiella_similipneumoniae_HKUOPJ4	ASR24121.1	28176	28673	498	-		anti-sigma factor
9	Klebsiella_similipneumoniae_HKUOPL4	ASR31622.1	3056776	3057273	498	-		anti-sigma factor
9	Klebsiella_similipneumoniae_KPC142	KPC142_04817	4939544	4940041	498	+	rsd	Regulator of sigma D
9	Klebsiella_similipneumoniae_MGH_44	ESM61943.1	3555559	3556056	498	-		anti-RNA polymerase sigma 70 factor
9	Klebsiella_variicola_BIDMC_61	KDH19251.1	28120	28617	498	-		hypothetical protein
9	Klebsiella_variicola_BIDMC88	KMI05667.1	5585020	5585517	498	-		anti-RNA polymerase sigma 70 factor
9	Klebsiella_variicola_BZ19	KFJ97845.1	11144	11641	498	+		anti-RNA polymerase sigma 70 factor
9	Klebsiella_variicola_GJ1	AQL13927.1	244568	245065	498	-		anti-RNA polymerase sigma 70 factor
9	Klebsiella_variicola_MGH_20	ESN30915.1	11142	11639	498	+		anti-RNA polymerase sigma 70 factor
9	Klebsiella_variicola_MGH_40	ESM67293.1	1496807	1497304	498	-		anti-RNA polymerase sigma 70 factor
9	Klebsiella_variicola_MGH_80	KDL97855.1	31142	31639	498	-		hypothetical protein
9	Klebsiella_variicola_UCI_18	EWD69107.1	31066	31563	498	-		anti-RNA polymerase sigma 70 factor
9	Klebsiella_variicola_UCICRE10	ESL93123.1	226985	227482	498	-		anti-RNA polymerase sigma 70 factor
10	Klebsiella_pneumoniae_1084	AFQ68000.1	5104229	5105293	1065	-		Uroporphyrinogen III decarboxylase
10	Klebsiella_pneumoniae_CAV1193	ALR25081.1	1953255	1954319	1065	-	hemE	uroporphyrinogen decarboxylase
10	Klebsiella_pneumoniae_DSM_30104	EJK88821.1	29396	30460	1065	+		uroporphyrinogen decarboxylase
10	Klebsiella_pneumoniae_HS11286	AEW58914.1	247145	248209	1065	+		uroporphyrinogen decarboxylase
10	Klebsiella_pneumoniae_KCTC_2242	AEK00841.1	5244242	5245306	1065	+	hemE	uroporphyrinogen decarboxylase
10	Klebsiella_pneumoniae_Kp13	AHE46924.1	5029720	5030784	1065	-	hemE	Uroporphyrinogen decarboxylase
10	Klebsiella_pneumoniae_KP617	ALH86384.1	3359977	3361041	1065	-	hemE	uroporphyrinogen decarboxylase
10	Klebsiella_pneumoniae_MGH_78578	ABR79738.1	4789869	4790933	1065	+	hemE	uroporphyrinogen decarboxylase
10	Klebsiella_pneumoniae_NTUH-K2044	BAH61139.1	247040	248104	1065	+	hemE	uroporphyrinogen decarboxylase
10	Klebsiella_quasipneumoniae_01A030	CDQ16518.1	23990	25054	1065	+	hemE	uroporphyrinogen decarboxylase
10	Klebsiella_quasipneumoniae_18A069	CDN03272.1	24970	26034	1065	+	hemE	uroporphyrinogen decarboxylase
10	Klebsiella_quasipneumoniae_21_GR_13	OCU20865.1	9298	10362	1065	-		uroporphyrinogen decarboxylase
10	Klebsiella_quasipneumoniae_AK_SD_007	OVY35614.1	24016	25080	1065	+		uroporphyrinogen decarboxylase
10	Klebsiella_quasipneumoniae_ARLG-2711	OVQ91570.1	24016	25080	1065	+		uroporphyrinogen decarboxylase
10	Klebsiella_quasipneumoniae_FI_HV_2014	KNG96996.1	9383	10447	1065	-	hemE	uroporphyrinogen decarboxylase
10	Klebsiella_quasipneumoniae_MGH96	KMH21477.1	230995	232059	1065	+		uroporphyrinogen decarboxylase
10	Klebsiella_quasipneumoniae_PO1285	OVU98682.1	24016	25080	1065	+		uroporphyrinogen decarboxylase
10	Klebsiella_quasipneumoniae_UCICRE14	ESL72174.1	4523787	4524851	1065	+		uroporphyrinogen decarboxylase
10	Klebsiella_similipneumoniae_07A044	CDN08131.1	29284	30348	1065	+	hemE	uroporphyrinogen decarboxylase
10	Klebsiella_similipneumoniae_193_KOXY	WP_004206744.1	9157	10221	1065	-		uroporphyrinogen decarboxylase
10	Klebsiella_similipneumoniae_385_ECLO	WP_004206744.1	9157	10221	1065	-		uroporphyrinogen decarboxylase
10	Klebsiella_similipneumoniae_ATCC_700603	AMR13890.1	4042439	4043503	1065	+		uroporphyrinogen decarboxylase
10	Klebsiella_similipneumoniae_HKUOPA4	ASR23230.1	4369330	4370394	1065	+	hemE	uroporphyrinogen decarboxylase
10	Klebsiella_similipneumoniae_HKUOPJ4	ASR24123.1	29581	30645	1065	+	hemE	uroporphyrinogen decarboxylase
10	Klebsiella_similipneumoniae_HKUOPL4	ASR31624.1	3058181	3059245	1065	+	hemE	uroporphyrinogen decarboxylase
10	Klebsiella_similipneumoniae_KPC142	KPC142_04815	4937572	4938636	1065	-	hemE	Uroporphyrinogen decarboxylase
10	Klebsiella_similipneumoniae_MGH_44	ESM61945.1	3556964	3558028	1065	+		uroporphyrinogen decarboxylase
10	Klebsiella_variicola_BIDMC_61	KDH19253.1	29525	30589	1065	+		uroporphyrinogen decarboxylase
10	Klebsiella_variicola_BIDMC88	KMI05669.1	5586425	5587489	1065	+		uroporphyrinogen decarboxylase
10	Klebsiella_variicola_BZ19	KFJ97843.1	9172	10236	1065	-	hemE	uroporphyrinogen decarboxylase
10	Klebsiella_variicola_GJ1	AQL13929.1	245973	247037	1065	+		uroporphyrinogen decarboxylase
10	Klebsiella_variicola_MGH_20	ESN30913.1	9170	10234	1065	-		uroporphyrinogen decarboxylase
10	Klebsiella_variicola_MGH_40	ESM67295.1	1498212	1499276	1065	+		uroporphyrinogen decarboxylase
10	Klebsiella_variicola_MGH_80	KDL97857.1	32547	33611	1065	+		uroporphyrinogen decarboxylase
10	Klebsiella_variicola_UCI_18	EWD69109.1	32471	33535	1065	+		uroporphyrinogen decarboxylase
10	Klebsiella_variicola_UCICRE10	ESL93125.1	228390	229454	1065	+		uroporphyrinogen decarboxylase
11	Klebsiella_pneumoniae_1084	AFQ67992.1	5098332	5099663	1332	-		Response regulator of zinc sigma-54-dependent two-component system
11	Klebsiella_pneumoniae_CAV1193	ALR25074.1	1947358	1948689	1332	-		transcriptional regulator
11	Klebsiella_pneumoniae_DSM_30104	EJK88824.1	35008	36357	1350	+		fused DNA-binding response regulator
11	Klebsiella_pneumoniae_HS11286	AEW58922.1	252775	254106	1332	+		DNA-binding response regulator in two-component regulatory system with ZraS
11	Klebsiella_pneumoniae_KCTC_2242	AEK00848.1	5249872	5251203	1332	+		transcriptional regulatory protein ZraR
11	Klebsiella_pneumoniae_Kp13	AHE46917.1	5023823	5025154	1332	-	zraR	Transcriptional regulatory protein zraR
11	Klebsiella_pneumoniae_KP617	ALH86377.1	3354080	3355411	1332	-		transcriptional regulator
11	Klebsiella_pneumoniae_MGH_78578	ABR79745.1	4795499	4796830	1332	+	zraR	response regulator in two-component reguatory system with ZraS, regulates zraP expression (EBP family)
11	Klebsiella_pneumoniae_NTUH-K2044	BAH61147.1	252670	254001	1332	+	zraR	DNA-binding response regulator in two-component regulatory system with ZraS
11	Klebsiella_quasipneumoniae_01A030	CDQ16525.1	29602	30951	1350	+	zraR	fused DNA-binding response regulator in two-component regulatory system with ZraS: response regulator; sigma54 interaction protein
11	Klebsiella_quasipneumoniae_18A069	CDN03281.1	922	2253	1332	+	zraR	fused DNA-binding response regulator in two-component regulatory system with ZraS: response regulator; sigma54 interaction protein
11	Klebsiella_quasipneumoniae_21_GR_13	OCU20858.1	3402	4733	1332	-		transcriptional regulator
11	Klebsiella_quasipneumoniae_AK_SD_007	OVY35622.1	29645	30976	1332	+		sigma-54-dependent Fis family transcriptional regulator
11	Klebsiella_quasipneumoniae_ARLG-2711	OVQ91578.1	29645	30976	1332	+		sigma-54-dependent Fis family transcriptional regulator
11	Klebsiella_quasipneumoniae_FI_HV_2014	KNG96990.1	3487	4818	1332	-		transcriptional regulator
11	Klebsiella_quasipneumoniae_MGH96	KMH21484.1	236624	237955	1332	+		transcriptional regulatory protein ZraR
11	Klebsiella_quasipneumoniae_PO1285	OVU98690.1	29639	30970	1332	+		sigma-54-dependent Fis family transcriptional regulator
11	Klebsiella_quasipneumoniae_UCICRE14	ESL72181.1	4529416	4530747	1332	+		transcriptional regulatory protein zraR
11	Klebsiella_similipneumoniae_07A044	CDN08138.1	34914	36245	1332	+	zraR	fused DNA-binding response regulator in two-component regulatory system with ZraS: response regulator; sigma54 interaction protein
11	Klebsiella_similipneumoniae_193_KOXY	WP_049093826.1	3246	4577	1332	-		DNA-binding response regulator
11	Klebsiella_similipneumoniae_385_ECLO	WP_049116751.1	3260	4591	1332	-		DNA-binding response regulator
11	Klebsiella_similipneumoniae_ATCC_700603	AMR13896.1	4048069	4049400	1332	+		two-component system response regulator
11	Klebsiella_similipneumoniae_HKUOPA4	ASR23236.1	4374960	4376291	1332	+		transcriptional regulator
11	Klebsiella_similipneumoniae_HKUOPJ4	ASR24128.1	35211	36542	1332	+		transcriptional regulator
11	Klebsiella_similipneumoniae_HKUOPL4	ASR31629.1	3063811	3065142	1332	+		transcriptional regulator
11	Klebsiella_similipneumoniae_KPC142	KPC142_04808	4931675	4933006	1332	-	zraR	Transcriptional regulatory protein ZraR
11	Klebsiella_similipneumoniae_MGH_44	ESM61952.1	3562594	3563925	1332	+		transcriptional regulatory protein zraR
11	Klebsiella_variicola_BIDMC_61	KDH19260.1	35155	36486	1332	+		transcriptional regulatory protein zraR
11	Klebsiella_variicola_BIDMC88	KMI05676.1	5592054	5593385	1332	+		transcriptional regulatory protein ZraR
11	Klebsiella_variicola_BZ19	KFJ97836.1	3275	4606	1332	-		transcriptional regulator
11	Klebsiella_variicola_GJ1	AQL13935.1	251603	252934	1332	+		two-component system response regulator
11	Klebsiella_variicola_MGH_20	ESN30906.1	3273	4604	1332	-		transcriptional regulatory protein zraR
11	Klebsiella_variicola_MGH_40	ESM67302.1	1503842	1505173	1332	+		transcriptional regulatory protein zraR
11	Klebsiella_variicola_MGH_80	KDL97864.1	38177	39508	1332	+		transcriptional regulatory protein zraR
11	Klebsiella_variicola_UCI_18	EWD69116.1	38101	39432	1332	+		transcriptional regulatory protein zraR
11	Klebsiella_variicola_UCICRE10	ESL93132.1	234020	235351	1332	+		transcriptional regulatory protein zraR
12	Klebsiella_pneumoniae_1084	AFQ67991.1	5097047	5098342	1296	+		Phosphoribosylamine-glycine ligase
12	Klebsiella_pneumoniae_CAV1193	ALR25073.1	1946073	1947368	1296	+		phosphoribosylamine--glycine ligase
12	Klebsiella_pneumoniae_DSM_30104	EJK88825.1	36347	37642	1296	-		phosphoribosylamine-glycine ligase
12	Klebsiella_pneumoniae_HS11286	AEW58923.1	254096	255391	1296	-		phosphoribosylamine--glycine ligase
12	Klebsiella_pneumoniae_KCTC_2242	AEK00849.1	5251193	5252488	1296	-		phosphoribosylamine--glycine ligase
12	Klebsiella_pneumoniae_Kp13	AHE46916.1	5022538	5023833	1296	+	purD	Phosphoribosylamine--glycine ligase
12	Klebsiella_pneumoniae_KP617	ALH86376.1	3352795	3354090	1296	+		phosphoribosylamine--glycine ligase
12	Klebsiella_pneumoniae_MGH_78578	ABR79746.1	4796820	4798115	1296	-	purD	phosphoribosylamine--glycine ligase
12	Klebsiella_pneumoniae_NTUH-K2044	BAH61148.1	253991	255286	1296	-	purD	phosphoribosylamine--glycine ligase
12	Klebsiella_quasipneumoniae_01A030	CDQ16526.1	30941	32248	1308	-	purD	phosphoribosylamine--glycine ligase (GARS) (Glycinamide ribonucleotide synthetase) (Phosphoribosylglycinamide synthetase)
12	Klebsiella_quasipneumoniae_18A069	CDN03282.1	2243	3550	1308	-	purD	phosphoribosylglycinamide synthetase phosphoribosylamine-glycine ligase
12	Klebsiella_quasipneumoniae_21_GR_13	OCU20857.1	2117	3412	1296	+		phosphoribosylamine--glycine ligase
12	Klebsiella_quasipneumoniae_AK_SD_007	OVY35628.1	30966	32261	1296	-		phosphoribosylamine--glycine ligase
12	Klebsiella_quasipneumoniae_ARLG-2711	OVQ91584.1	30966	32261	1296	-		phosphoribosylamine--glycine ligase
12	Klebsiella_quasipneumoniae_FI_HV_2014	KNG96989.1	2202	3497	1296	+		phosphoribosylamine--glycine ligase
12	Klebsiella_quasipneumoniae_MGH96	KMH21485.1	237945	239240	1296	-		phosphoribosylamine-glycine ligase
12	Klebsiella_quasipneumoniae_PO1285	OVU98697.1	30960	32255	1296	-		phosphoribosylamine--glycine ligase
12	Klebsiella_quasipneumoniae_UCICRE14	ESL72182.1	4530737	4532032	1296	-		phosphoribosylamine-glycine ligase
12	Klebsiella_similipneumoniae_07A044	CDN08139.1	36235	37542	1308	-	purD	phosphoribosylglycinamide synthetase phosphoribosylamine-glycine ligase
12	Klebsiella_similipneumoniae_193_KOXY	WP_049093825.1	1961	3256	1296	+		phosphoribosylamine--glycine ligase
12	Klebsiella_similipneumoniae_385_ECLO	WP_004206736.1	1975	3270	1296	+		phosphoribosylamine--glycine ligase
12	Klebsiella_similipneumoniae_ATCC_700603	AMR13897.1	4049390	4050685	1296	-		phosphoribosylamine--glycine ligase
12	Klebsiella_similipneumoniae_HKUOPA4	ASR23237.1	4376281	4377576	1296	-		phosphoribosylamine--glycine ligase
12	Klebsiella_similipneumoniae_HKUOPJ4	ASR24129.1	36532	37827	1296	-		phosphoribosylamine--glycine ligase
12	Klebsiella_similipneumoniae_HKUOPL4	ASR31630.1	3065132	3066427	1296	-		phosphoribosylamine--glycine ligase
12	Klebsiella_similipneumoniae_KPC142	KPC142_04807	4930390	4931685	1296	+	purD	Phosphoribosylamine--glycine ligase
12	Klebsiella_similipneumoniae_MGH_44	ESM61953.1	3563915	3565210	1296	-		phosphoribosylamine-glycine ligase
12	Klebsiella_variicola_BIDMC_61	KDH19261.1	36476	37771	1296	-		phosphoribosylamine-glycine ligase
12	Klebsiella_variicola_BIDMC88	KMI05677.1	5593375	5594670	1296	-		phosphoribosylamine-glycine ligase
12	Klebsiella_variicola_BZ19	KFJ97835.1	1990	3285	1296	+		phosphoribosylamine--glycine ligase
12	Klebsiella_variicola_GJ1	AQL13936.1	252924	254219	1296	-		phosphoribosylamine--glycine ligase
12	Klebsiella_variicola_MGH_20	ESN30905.1	1988	3283	1296	+		phosphoribosylamine-glycine ligase
12	Klebsiella_variicola_MGH_40	ESM67303.1	1505163	1506458	1296	-		phosphoribosylamine-glycine ligase
12	Klebsiella_variicola_MGH_80	KDL97865.1	39498	40793	1296	-		phosphoribosylamine-glycine ligase
12	Klebsiella_variicola_UCI_18	EWD69117.1	39422	40717	1296	-		phosphoribosylamine-glycine ligase
12	Klebsiella_variicola_UCICRE10	ESL93133.1	235341	236636	1296	-		phosphoribosylamine-glycine ligase
13	Klebsiella_pneumoniae_1084	AFQ68190.1	5329418	5329687	270	-		Protein yihD
13	Klebsiella_pneumoniae_CAV1193	ALR25269.1	2173466	2173735	270	-		hypothetical protein
13	Klebsiella_pneumoniae_DSM_30104	EJK88830.1	1188	1463	276	+		hypothetical protein
13	Klebsiella_pneumoniae_HS11286	AEW58715.1	22533	22802	270	+		hypothetical protein
13	Klebsiella_pneumoniae_KCTC_2242	AEK00647.1	5019655	5019924	270	+		hypothetical protein
13	Klebsiella_pneumoniae_Kp13	AHE47108.1	5249847	5250122	276	-		hypothetical protein
13	Klebsiella_pneumoniae_KP617	ALH86573.1	3580067	3580336	270	-		hypothetical protein
13	Klebsiella_pneumoniae_MGH_78578	ABR79547.1	4565245	4565520	276	+	yihD	hypothetical protein
13	Klebsiella_pneumoniae_NTUH-K2044	BAH60940.1	22520	22795	276	+		conserved hypothetical protein
13	Klebsiella_quasipneumoniae_01A030	CDQ12461.1	1331	1600	270	+	yihD	conserved hypothetical protein
13	Klebsiella_quasipneumoniae_18A069	CDN03074.1	1209	1478	270	+	yihD	conserved hypothetical protein
13	Klebsiella_quasipneumoniae_21_GR_13	OCU22138.1	97828	98097	270	-		hypothetical protein
13	Klebsiella_quasipneumoniae_AK_SD_007	OVY37420.1	97777	98046	270	-		hypothetical protein
13	Klebsiella_quasipneumoniae_ARLG-2711	OVQ93195.1	94105	94374	270	-		hypothetical protein
13	Klebsiella_quasipneumoniae_FI_HV_2014	KNG96635.1	95667	95936	270	-		hypothetical protein
13	Klebsiella_quasipneumoniae_MGH96	KMH21899.1	5686	5955	270	+		protein YihD
13	Klebsiella_quasipneumoniae_PO1285	OVV02271.1	94043	94312	270	-		hypothetical protein
13	Klebsiella_quasipneumoniae_UCICRE14	ESL71985.1	4298610	4298879	270	+		protein yihD
13	Klebsiella_similipneumoniae_07A044	CDN04624.1	1355	1624	270	+	yihD	conserved hypothetical protein
13	Klebsiella_similipneumoniae_193_KOXY	WP_002882612.1	25195	25464	270	-		hypothetical protein
13	Klebsiella_similipneumoniae_385_ECLO	WP_002882612.1	25195	25464	270	-		hypothetical protein
13	Klebsiella_similipneumoniae_ATCC_700603	AMR13705.1	3824256	3824525	270	+		hypothetical protein
13	Klebsiella_similipneumoniae_HKUOPA4	ASR23039.1	4145546	4145815	270	+		hypothetical protein
13	Klebsiella_similipneumoniae_HKUOPJ4	ASR28489.1	4894713	4894982	270	+		hypothetical protein
13	Klebsiella_similipneumoniae_HKUOPL4	ASR31433.1	2834687	2834956	270	+		hypothetical protein
13	Klebsiella_similipneumoniae_KPC142	KPC142_04533	5162403	5162672	270	-	yihD	Protein YihD
13	Klebsiella_similipneumoniae_MGH_44	ESM61757.1	3336107	3336376	270	+		protein yihD
13	Klebsiella_variicola_BIDMC_61	KDH20144.1	1317	1586	270	+		protein yihD
13	Klebsiella_variicola_BIDMC88	KMI05956.1	5325157	5325426	270	+		protein YihD
13	Klebsiella_variicola_BZ19	KFJ98465.1	1557	1826	270	+		hypothetical protein
13	Klebsiella_variicola_GJ1	AQL13739.1	22500	22769	270	+		hypothetical protein
13	Klebsiella_variicola_MGH_20	ESN32285.1	4539962	4540231	270	+		protein yihD
13	Klebsiella_variicola_MGH_40	ESM67980.1	1276555	1276824	270	+		protein yihD
13	Klebsiella_variicola_MGH_80	KDL98414.1	1805	2074	270	+		protein yihD
13	Klebsiella_variicola_UCI_18	EWD77497.1	1295894	1296163	270	+		protein yihD
13	Klebsiella_variicola_UCICRE10	ESL92934.1	6796	7065	270	+		protein yihD
16	Klebsiella_pneumoniae_1084	AFQ68186.1	5323570	5326230	2661	-		DNA polymerase I
16	Klebsiella_pneumoniae_CAV1193	ALR25265.1	2167617	2170409	2793	-		DNA polymerase I
16	Klebsiella_pneumoniae_DSM_30104	EJK88835.1	4770	7313	2544	+		DNA-directed DNA polymerase
16	Klebsiella_pneumoniae_HS11286	AEW58719.1	25973	28651	2679	+		DNA polymerase I
16	Klebsiella_pneumoniae_KCTC_2242	AEK00651.1	5022981	5025773	2793	+		DNA polymerase I
16	Klebsiella_pneumoniae_Kp13	AHE47103.1	5243997	5246789	2793	-	polA	DNA polymerase I
16	Klebsiella_pneumoniae_KP617	ALH86569.1	3574217	3577009	2793	-		DNA polymerase I
16	Klebsiella_pneumoniae_MGH_78578	ABR79551.1	4568577	4571369	2793	+	polA	DNA polymerase I
16	Klebsiella_pneumoniae_NTUH-K2044	BAH60944.1	25654	28446	2793	+	polA	DNA polymerase I
16	Klebsiella_quasipneumoniae_01A030	CDQ12465.1	4658	7450	2793	+	polA	fused DNA polymerase I 5'->3' exonuclease; 3'->5' polymerase; 3'->5' exonuclease
16	Klebsiella_quasipneumoniae_18A069	CDN03078.1	4536	7328	2793	+	polA	fused DNA polymerase I 5'->3' exonuclease; 3'->5' polymerase; 3'->5' exonuclease
16	Klebsiella_quasipneumoniae_21_GR_13	OCU22134.1	91978	94770	2793	-		DNA polymerase I
16	Klebsiella_quasipneumoniae_AK_SD_007	OVY37416.1	91927	94719	2793	-		DNA polymerase I
16	Klebsiella_quasipneumoniae_ARLG-2711	OVQ93191.1	88256	91048	2793	-		DNA polymerase I
16	Klebsiella_quasipneumoniae_FI_HV_2014	KNG96631.1	89817	92609	2793	-		DNA polymerase I
16	Klebsiella_quasipneumoniae_MGH96	KMH21903.1	9013	11805	2793	+		DNA polymerase I
16	Klebsiella_quasipneumoniae_PO1285	OVV02267.1	88193	90985	2793	-		DNA polymerase I
16	Klebsiella_quasipneumoniae_UCICRE14	ESL71989.1	4301937	4304729	2793	+		DNA polymerase I
16	Klebsiella_similipneumoniae_07A044	CDN04628.1	4682	7474	2793	+	polA	fused DNA polymerase I 5'->3' exonuclease; 3'->5' polymerase; 3'->5' exonuclease
16	Klebsiella_similipneumoniae_193_KOXY	WP_004203617.1	22595	25387	2793	-		DNA polymerase I
16	Klebsiella_similipneumoniae_385_ECLO	WP_049115277.1	19345	22137	2793	-		DNA polymerase I
16	Klebsiella_similipneumoniae_ATCC_700603	AMR13709.1	3827583	3830375	2793	+		DNA polymerase I
16	Klebsiella_similipneumoniae_HKUOPA4	ASR23043.1	4148873	4151665	2793	+		DNA polymerase I
16	Klebsiella_similipneumoniae_HKUOPJ4	ASR28493.1	4898040	4900832	2793	+		DNA polymerase I
16	Klebsiella_similipneumoniae_HKUOPL4	ASR31437.1	2838014	2840806	2793	+		DNA polymerase I
16	Klebsiella_similipneumoniae_KPC142	KPC142_04529	5156553	5159345	2793	-	polA	DNA polymerase I
16	Klebsiella_similipneumoniae_MGH_44	ESM61761.1	3339434	3342226	2793	+		DNA polymerase I
16	Klebsiella_variicola_BIDMC_61	KDH20148.1	4645	7437	2793	+		DNA polymerase I
16	Klebsiella_variicola_BIDMC88	KMI05960.1	5328485	5331277	2793	+		DNA polymerase I
16	Klebsiella_variicola_BZ19	KFJ98469.1	4884	7676	2793	+		DNA polymerase I
16	Klebsiella_variicola_GJ1	AQL13743.1	25828	28620	2793	+		DNA polymerase I
16	Klebsiella_variicola_MGH_20	ESN32289.1	4543289	4546081	2793	+		DNA polymerase I
16	Klebsiella_variicola_MGH_40	ESM67984.1	1279883	1282675	2793	+		DNA polymerase I
16	Klebsiella_variicola_MGH_80	KDL98418.1	5133	7925	2793	+		DNA polymerase I
16	Klebsiella_variicola_UCI_18	EWD77501.1	1299222	1302014	2793	+		DNA polymerase I
16	Klebsiella_variicola_UCICRE10	ESL92938.1	10124	12916	2793	+		DNA polymerase I
17	Klebsiella_pneumoniae_1084	AFQ68183.1	5319938	5321311	1374	-		Coproporphyrinogen III oxidase, oxygen-independent
17	Klebsiella_pneumoniae_CAV1193	ALR25262.1	2163985	2165358	1374	-		coproporphyrinogen III oxidase
17	Klebsiella_pneumoniae_DSM_30104	EJK88842.1	9488	10945	1458	+		coproporphyrinogen dehydrogenase
17	Klebsiella_pneumoniae_HS11286	AEW58722.1	30910	32283	1374	+		coproporphyrinogen III oxidase
17	Klebsiella_pneumoniae_KCTC_2242	AEK00654.1	5028032	5029405	1374	+		coproporphyrinogen III oxidase
17	Klebsiella_pneumoniae_Kp13	AHE47099.1	5240365	5241738	1374	-	hemN	Oxygen-independent coproporphyrinogen-III oxidase
17	Klebsiella_pneumoniae_KP617	ALH86566.1	3570585	3571958	1374	-		coproporphyrinogen III oxidase
17	Klebsiella_pneumoniae_MGH_78578	ABR79554.1	4573628	4575001	1374	+	hemN	coproporphyrinogen III oxidase
17	Klebsiella_pneumoniae_NTUH-K2044	BAH60947.1	30705	32078	1374	+	hemN	coproporphyrinogen III oxidase
17	Klebsiella_quasipneumoniae_01A030	CDQ12468.1	9726	11099	1374	+	hemN	coproporphyrinogen III oxidase, SAM and NAD(P)H dependent, oxygen-independent
17	Klebsiella_quasipneumoniae_18A069	CDN03081.1	9604	10977	1374	+	hemN	coproporphyrinogen III oxidase, SAM and NAD(P)H dependent, oxygen-independent
17	Klebsiella_quasipneumoniae_21_GR_13	OCU22131.1	88329	89702	1374	-		oxygen-independent coproporphyrinogen III oxidase
17	Klebsiella_quasipneumoniae_AK_SD_007	OVY37412.1	88278	89651	1374	-		oxygen-independent coproporphyrinogen III oxidase
17	Klebsiella_quasipneumoniae_ARLG-2711	OVQ93187.1	84607	85980	1374	-		oxygen-independent coproporphyrinogen III oxidase
17	Klebsiella_quasipneumoniae_FI_HV_2014	KNG96628.1	86168	87541	1374	-		coproporphyrinogen III oxidase
17	Klebsiella_quasipneumoniae_MGH96	KMH21906.1	14081	15454	1374	+		oxygen-independent coproporphyrinogen-III oxidase
17	Klebsiella_quasipneumoniae_PO1285	OVV02263.1	84544	85917	1374	-		oxygen-independent coproporphyrinogen III oxidase
17	Klebsiella_quasipneumoniae_UCICRE14	ESL71992.1	4307005	4308378	1374	+		oxygen-independent coproporphyrinogen-III oxidase
17	Klebsiella_similipneumoniae_07A044	CDN04631.1	9750	11123	1374	+	hemN	coproporphyrinogen III oxidase, SAM and NAD(P)H dependent, oxygen-independent
17	Klebsiella_similipneumoniae_193_KOXY	WP_043521875.1	18946	20319	1374	-		oxygen-independent coproporphyrinogen III oxidase
17	Klebsiella_similipneumoniae_385_ECLO	WP_049115275.1	15696	17069	1374	-		coproporphyrinogen III oxidase
17	Klebsiella_similipneumoniae_ATCC_700603	AMR13712.1	3832651	3834024	1374	+		oxygen-independent coproporphyrinogen III oxidase
17	Klebsiella_similipneumoniae_HKUOPA4	ASR23046.1	4153941	4155314	1374	+		coproporphyrinogen III oxidase
17	Klebsiella_similipneumoniae_HKUOPJ4	ASR28496.1	4903108	4904481	1374	+		coproporphyrinogen III oxidase
17	Klebsiella_similipneumoniae_HKUOPL4	ASR31440.1	2843082	2844455	1374	+		coproporphyrinogen III oxidase
17	Klebsiella_similipneumoniae_KPC142	KPC142_04526	5152904	5154277	1374	-	hemN	Oxygen-independent coproporphyrinogen-III oxidase
17	Klebsiella_similipneumoniae_MGH_44	ESM61764.1	3344502	3345875	1374	+		oxygen-independent coproporphyrinogen-III oxidase
17	Klebsiella_variicola_BIDMC_61	KDH20151.1	9697	11070	1374	+		oxygen-independent coproporphyrinogen-III oxidase
17	Klebsiella_variicola_BIDMC88	KMI05963.1	5333537	5334910	1374	+		oxygen-independent coproporphyrinogen-III oxidase
17	Klebsiella_variicola_BZ19	KFJ98472.1	9935	11308	1374	+		coproporphyrinogen III oxidase
17	Klebsiella_variicola_GJ1	AQL13746.1	30880	32253	1374	+		oxygen-independent coproporphyrinogen III oxidase
17	Klebsiella_variicola_MGH_20	ESN32292.1	4548341	4549714	1374	+		oxygen-independent coproporphyrinogen-III oxidase
17	Klebsiella_variicola_MGH_40	ESM67987.1	1284935	1286308	1374	+		oxygen-independent coproporphyrinogen-III oxidase
17	Klebsiella_variicola_MGH_80	KDL98421.1	10185	11558	1374	+		oxygen-independent coproporphyrinogen-III oxidase
17	Klebsiella_variicola_UCI_18	EWD77504.1	1304274	1305647	1374	+		oxygen-independent coproporphyrinogen-III oxidase
17	Klebsiella_variicola_UCICRE10	ESL92941.1	15176	16549	1374	+		oxygen-independent coproporphyrinogen-III oxidase
18	Klebsiella_pneumoniae_1084	AFQ68182.1	5318272	5319681	1410	+		Nitrogen regulation protein NR(I)
18	Klebsiella_pneumoniae_CAV1193	ALR28299.1	2162319	2163728	1410	+	glnG	nitrogen regulation protein NR(I)
18	Klebsiella_pneumoniae_DSM_30104	EJK88843.1	11202	12611	1410	-		nitrogen regulation protein
18	Klebsiella_pneumoniae_HS11286	AEW58723.1	32540	33949	1410	-		nitrogen regulation protein NR(I)
18	Klebsiella_pneumoniae_KCTC_2242	AEK00655.1	5029662	5031071	1410	-	glnG	nitrogen regulation protein NR(I)
18	Klebsiella_pneumoniae_Kp13	AHE47098.1	5238699	5240108	1410	+	ntrC	Nitrogen assimilation regulatory protein
18	Klebsiella_pneumoniae_KP617	ALH86565.1	3568919	3570328	1410	+	glnG	nitrogen regulation protein NR(I)
18	Klebsiella_pneumoniae_MGH_78578	ABR79555.1	4575258	4576667	1410	-	glnG	response regulator for gln (sensor glnL) (nitrogen regulator I, NRI)
18	Klebsiella_pneumoniae_NTUH-K2044	BAH60948.1	32335	33744	1410	-	glnG	DNA-binding response regulator in two-component regulatory system with GlnL
18	Klebsiella_quasipneumoniae_01A030	CDQ12469.1	11356	12765	1410	-	glnG	response regulator in two-component regulatory system with GlnL, nitrogen regulation (EBP family)
18	Klebsiella_quasipneumoniae_18A069	CDN03082.1	11234	12643	1410	-	glnG	fused DNA-binding response regulator in two-component regulatory system with GlnL: response regulator; sigma54 interaction protein
18	Klebsiella_quasipneumoniae_21_GR_13	OCU22130.1	86663	88072	1410	+		nitrogen regulation protein NR(I)
18	Klebsiella_quasipneumoniae_AK_SD_007	OVY37411.1	86612	88021	1410	+		nitrogen regulation protein NR(I)
18	Klebsiella_quasipneumoniae_ARLG-2711	OVQ93186.1	82941	84350	1410	+		nitrogen regulation protein NR(I)
18	Klebsiella_quasipneumoniae_FI_HV_2014	KNG96627.1	84502	85911	1410	+	glnG	nitrogen regulation protein NR(I)
18	Klebsiella_quasipneumoniae_MGH96	KMH21908.1	15711	17120	1410	-		nitrogen assimilation regulatory protein
18	Klebsiella_quasipneumoniae_PO1285	OVV02262.1	82878	84287	1410	+		nitrogen regulation protein NR(I)
18	Klebsiella_quasipneumoniae_UCICRE14	ESL71994.1	4308635	4310044	1410	-		nitrogen assimilation regulatory protein
18	Klebsiella_similipneumoniae_07A044	CDN04632.1	11380	12789	1410	-	glnG	fused DNA-binding response regulator in two-component regulatory system with GlnL: response regulator; sigma54 interaction protein
18	Klebsiella_similipneumoniae_193_KOXY	WP_002882749.1	14030	15439	1410	+		nitrogen regulation protein NR(I)
18	Klebsiella_similipneumoniae_385_ECLO	WP_002882749.1	14030	15439	1410	+		nitrogen regulation protein NR(I)
18	Klebsiella_similipneumoniae_ATCC_700603	AMR13713.1	3834281	3835690	1410	-		nitrogen regulation protein NR(I)
18	Klebsiella_similipneumoniae_HKUOPA4	ASR23047.1	4155570	4156979	1410	-	glnG	nitrogen regulation protein NR(I)
18	Klebsiella_similipneumoniae_HKUOPJ4	ASR28497.1	4904737	4906146	1410	-	glnG	nitrogen regulation protein NR(I)
18	Klebsiella_similipneumoniae_HKUOPL4	ASR31441.1	2844711	2846120	1410	-	glnG	nitrogen regulation protein NR(I)
18	Klebsiella_similipneumoniae_KPC142	KPC142_04525	5151238	5152647	1410	+	ntrC	Nitrogen assimilation regulatory protein
18	Klebsiella_similipneumoniae_MGH_44	ESM61765.1	3346132	3347541	1410	-		nitrogen assimilation regulatory protein
18	Klebsiella_variicola_BIDMC_61	KDH20152.1	11331	12740	1410	-		nitrogen assimilation regulatory protein
18	Klebsiella_variicola_BIDMC88	KMI05964.1	5335171	5336580	1410	-		nitrogen assimilation regulatory protein
18	Klebsiella_variicola_BZ19	KFJ98473.1	11569	12978	1410	-	glnG	nitrogen regulation protein NR(I)
18	Klebsiella_variicola_GJ1	AQL13747.1	32514	33923	1410	-		nitrogen regulation protein NR(I)
18	Klebsiella_variicola_MGH_20	ESN32294.1	4549975	4551384	1410	-		nitrogen assimilation regulatory protein
18	Klebsiella_variicola_MGH_40	ESM67988.1	1286569	1287978	1410	-		nitrogen assimilation regulatory protein
18	Klebsiella_variicola_MGH_80	KDL98422.1	11819	13228	1410	-		nitrogen assimilation regulatory protein
18	Klebsiella_variicola_UCI_18	EWD77506.1	1305908	1307317	1410	-		nitrogen assimilation regulatory protein
18	Klebsiella_variicola_UCICRE10	ESL92943.1	16810	18219	1410	-		nitrogen assimilation regulatory protein
19	Klebsiella_pneumoniae_1084	AFQ68181.1	5317214	5318263	1050	+		Nitrogen regulation protein NR(II)
19	Klebsiella_pneumoniae_CAV1193	ALR25261.1	2161261	2162310	1050	+	glnL	PAS domain-containing sensor histidine kinase
19	Klebsiella_pneumoniae_DSM_30104	EJK88844.1	12620	13696	1077	-		nitrogen regulation protein NR
19	Klebsiella_pneumoniae_HS11286	AEW58724.1	33958	35007	1050	-		nitrogen regulation protein NR(II)
19	Klebsiella_pneumoniae_KCTC_2242	AEK00656.1	5031080	5032129	1050	-	glnL	nitrogen regulation protein NR(II)
19	Klebsiella_pneumoniae_Kp13	AHE47097.1	5237641	5238690	1050	+	ntrB	Nitrogen regulation protein ntrB
19	Klebsiella_pneumoniae_KP617	ALH86564.1	3567861	3568910	1050	+	glnL	nitrogen regulation protein NR(II)
19	Klebsiella_pneumoniae_MGH_78578	ABR79556.1	4576676	4577725	1050	-	glnL	histidine protein kinase sensor for GlnG regulator (nitrogen regulator II, NRII)
19	Klebsiella_pneumoniae_NTUH-K2044	BAH60949.1	33753	34802	1050	-	glnL	sensory histidine kinase in two-component regulatory system with GlnG
19	Klebsiella_quasipneumoniae_01A030	CDQ12470.1	12774	13823	1050	-	glnL	sensory histidine kinase in two-component regulatory system with GlnG
19	Klebsiella_quasipneumoniae_18A069	CDN03083.1	12652	13701	1050	-	glnL	sensory histidine kinase in two-component regulatory system with GlnG
19	Klebsiella_quasipneumoniae_21_GR_13	OCU22129.1	85605	86654	1050	+		two-component system sensor histidine kinase NtrB
19	Klebsiella_quasipneumoniae_AK_SD_007	OVY37410.1	85554	86603	1050	+		two-component system sensor histidine kinase NtrB
19	Klebsiella_quasipneumoniae_ARLG-2711	OVQ93185.1	81883	82932	1050	+		two-component system sensor histidine kinase NtrB
19	Klebsiella_quasipneumoniae_FI_HV_2014	KNG96626.1	83444	84493	1050	+	glnL	nitrogen regulation protein NR(II)
19	Klebsiella_quasipneumoniae_MGH96	KMH21909.1	17129	18178	1050	-		nitrogen regulation protein NtrB
19	Klebsiella_quasipneumoniae_PO1285	OVV02261.1	81820	82869	1050	+		two-component system sensor histidine kinase NtrB
19	Klebsiella_quasipneumoniae_UCICRE14	ESL71995.1	4310053	4311102	1050	-		nitrogen regulation protein ntrB
19	Klebsiella_similipneumoniae_07A044	CDN04633.1	12798	13847	1050	-	glnL	sensory histidine kinase in two-component regulatory system with GlnG
19	Klebsiella_similipneumoniae_193_KOXY	WP_004203621.1	12972	14021	1050	+		two-component system sensor histidine kinase NtrB
19	Klebsiella_similipneumoniae_385_ECLO	WP_004203621.1	12972	14021	1050	+		two-component system sensor histidine kinase NtrB
19	Klebsiella_similipneumoniae_ATCC_700603	AMR13714.1	3835699	3836748	1050	-		two-component system sensor histidine kinase NtrB
19	Klebsiella_similipneumoniae_HKUOPA4	ASR23048.1	4156988	4158037	1050	-	glnL	PAS domain-containing sensor histidine kinase
19	Klebsiella_similipneumoniae_HKUOPJ4	ASR28498.1	4906155	4907204	1050	-	glnL	PAS domain-containing sensor histidine kinase
19	Klebsiella_similipneumoniae_HKUOPL4	ASR31442.1	2846129	2847178	1050	-	glnL	PAS domain-containing sensor histidine kinase
19	Klebsiella_similipneumoniae_KPC142	KPC142_04524	5150180	5151229	1050	+	ntrB	Nitrogen regulation protein NtrB
19	Klebsiella_similipneumoniae_MGH_44	ESM61766.1	3347550	3348599	1050	-		nitrogen regulation protein ntrB
19	Klebsiella_variicola_BIDMC_61	KDH20153.1	12749	13798	1050	-		nitrogen regulation protein ntrB
19	Klebsiella_variicola_BIDMC88	KMI05965.1	5336589	5337638	1050	-		nitrogen regulation protein NtrB
19	Klebsiella_variicola_BZ19	KFJ98474.1	12987	14036	1050	-	glnL	nitrogen regulation protein NR(II)
19	Klebsiella_variicola_GJ1	AQL13748.1	33932	34981	1050	-		two-component system sensor histidine kinase NtrB
19	Klebsiella_variicola_MGH_20	ESN32295.1	4551393	4552442	1050	-		nitrogen regulation protein ntrB
19	Klebsiella_variicola_MGH_40	ESM67989.1	1287987	1289036	1050	-		nitrogen regulation protein ntrB
19	Klebsiella_variicola_MGH_80	KDL98423.1	13237	14286	1050	-		nitrogen regulation protein ntrB
19	Klebsiella_variicola_UCI_18	EWD77507.1	1307326	1308375	1050	-		nitrogen regulation protein ntrB
19	Klebsiella_variicola_UCICRE10	ESL92944.1	18228	19277	1050	-		nitrogen regulation protein ntrB
20	Klebsiella_pneumoniae_1084	AFQ68178.1	5313414	5315237	1824	-		GTP-binding protein TypA/BipA
20	Klebsiella_pneumoniae_CAV1193	ALR25258.1	2157461	2159284	1824	-		GTP-binding protein TypA
20	Klebsiella_pneumoniae_DSM_30104	EJK88847.1	15646	17469	1824	+		glutathione-disulfide reductase
20	Klebsiella_pneumoniae_HS11286	AEW58727.1	36984	38807	1824	+		GTP-binding protein
20	Klebsiella_pneumoniae_KCTC_2242	AEK00658.1	5034106	5035929	1824	+		GTP-binding protein
20	Klebsiella_pneumoniae_Kp13	AHE47094.1	5233841	5235664	1824	-	typA	GTP-binding protein typA/bipA
20	Klebsiella_pneumoniae_KP617	ALH86561.1	3564061	3565884	1824	-		GTP-binding protein TypA
20	Klebsiella_pneumoniae_MGH_78578	ABR79558.1	4579702	4581525	1824	+	bipA	GTP-binding elongation factor family protein
20	Klebsiella_pneumoniae_NTUH-K2044	BAH60951.1	36779	38602	1824	+	bipA	GTP-binding elongation factor family protein
20	Klebsiella_quasipneumoniae_01A030	CDQ12472.1	15800	17623	1824	+	typA	GTP-binding elongation factor family protein
20	Klebsiella_quasipneumoniae_18A069	CDN03085.1	15678	17501	1824	+	bipA	GTP-binding protein
20	Klebsiella_quasipneumoniae_21_GR_13	OCU22126.1	81805	83628	1824	-		GTP-binding protein TypA
20	Klebsiella_quasipneumoniae_AK_SD_007	OVY37427.1	83530	83713	184	+		hypothetical protein
20	Klebsiella_quasipneumoniae_ARLG-2711	OVQ93183.1	79859	80042	184	+		hypothetical protein
20	Klebsiella_quasipneumoniae_FI_HV_2014	KNG96624.1	79644	81467	1824	-		GTP-binding protein TypA
20	Klebsiella_quasipneumoniae_MGH96	KMH21911.1	20155	21978	1824	+		GTP-binding protein TypA/BipA
20	Klebsiella_quasipneumoniae_PO1285	OVV02279.1	79796	79979	184	+		hypothetical protein
20	Klebsiella_quasipneumoniae_UCICRE14	ESL71997.1	4313079	4314902	1824	+		GTP-binding protein TypA/BipA
20	Klebsiella_similipneumoniae_07A044	CDN04635.1	15824	17647	1824	+	bipA	GTP-binding protein
20	Klebsiella_similipneumoniae_193_KOXY	WP_002882755.1	10948	11131	184	+		hypothetical protein
20	Klebsiella_similipneumoniae_385_ECLO	WP_002882755.1	10948	11131	184	+		hypothetical protein
20	Klebsiella_similipneumoniae_ATCC_700603	AMR13717.1	3838725	3840548	1824	+		GTP-binding protein TypA
20	Klebsiella_similipneumoniae_HKUOPA4	ASR23051.1	4160014	4161837	1824	+		GTP-binding protein TypA
20	Klebsiella_similipneumoniae_HKUOPJ4	ASR28501.1	4909181	4911004	1824	+		GTP-binding protein TypA
20	Klebsiella_similipneumoniae_HKUOPL4	ASR31445.1	2849155	2850978	1824	+		GTP-binding protein TypA
20	Klebsiella_similipneumoniae_KPC142	KPC142_04522	5146380	5148203	1824	-	typA	GTP-binding protein TypA/BipA
20	Klebsiella_similipneumoniae_MGH_44	ESM61768.1	3350576	3352399	1824	+		GTP-binding protein TypA/BipA
20	Klebsiella_variicola_BIDMC_61	KDH20155.1	15775	17598	1824	+		GTP-binding protein typA/BipA
20	Klebsiella_variicola_BIDMC88	KMI05967.1	5339615	5341438	1824	+		GTP-binding protein TypA/BipA
20	Klebsiella_variicola_BZ19	KFJ98476.1	16014	17837	1824	+		GTP-binding protein TypA
20	Klebsiella_variicola_GJ1	AQL13750.1	36958	38781	1824	+		GTP-binding protein TypA
20	Klebsiella_variicola_MGH_20	ESN32297.1	4554419	4556242	1824	+		GTP-binding protein typA/BipA
20	Klebsiella_variicola_MGH_40	ESM67991.1	1291013	1292836	1824	+		GTP-binding protein TypA/BipA
20	Klebsiella_variicola_MGH_80	KDL98425.1	16263	18086	1824	+		GTP-binding protein typA/BipA
20	Klebsiella_variicola_UCI_18	EWD77509.1	1310352	1312175	1824	+		GTP-binding protein TypA/BipA
20	Klebsiella_variicola_UCICRE10	ESL92946.1	21254	23077	1824	+		GTP-binding protein TypA/BipA
21	Klebsiella_pneumoniae_1084	AFQ68174.1	5310405	5311406	1002	-		GNAT family acetyltransferase YiiD
21	Klebsiella_pneumoniae_CAV1193	ALR25254.1	2154452	2155393	942	-		hypothetical protein
21	Klebsiella_pneumoniae_DSM_30104	EJK88851.1	19489	20478	990	+		putative acetyltransferase
21	Klebsiella_pneumoniae_HS11286	AEW58731.1	40815	41816	1002	+		putative acetyltransferase
21	Klebsiella_pneumoniae_KCTC_2242	AEK00662.1	5037949	5038938	990	+		putative acetyltransferase
21	Klebsiella_pneumoniae_Kp13	AHE47090.1	5230832	5231821	990	-		GCN5-related N-acetyltransferase
21	Klebsiella_pneumoniae_KP617	ALH86557.1	3561052	3561993	942	-		hypothetical protein
21	Klebsiella_pneumoniae_MGH_78578	ABR79562.1	4583593	4584534	942	+	yiiD	putative acetyltransferase
21	Klebsiella_pneumoniae_NTUH-K2044	BAH60955.1	40622	41611	990	+	yiiD	putative acetyltransferase
21	Klebsiella_quasipneumoniae_01A030	CDQ12476.1	19691	20632	942	+	yiiD	putative acetyltransferase
21	Klebsiella_quasipneumoniae_18A069	CDN03089.1	19569	20510	942	+	yiiD	putative acetyltransferase
21	Klebsiella_quasipneumoniae_21_GR_13	OCU22122.1	78796	79737	942	-		hypothetical protein
21	Klebsiella_quasipneumoniae_AK_SD_007	OVY37405.1	78745	79734	990	-		GNAT family N-acetyltransferase
21	Klebsiella_quasipneumoniae_ARLG-2711	OVQ93179.1	75074	76063	990	-		GNAT family N-acetyltransferase
21	Klebsiella_quasipneumoniae_FI_HV_2014	KNG96620.1	76635	77576	942	-		hypothetical protein
21	Klebsiella_quasipneumoniae_MGH96	KMH21915.1	24046	24987	942	+		galactoside O-acetyltransferase
21	Klebsiella_quasipneumoniae_PO1285	OVV02256.1	75011	76000	990	-		GNAT family N-acetyltransferase
21	Klebsiella_quasipneumoniae_UCICRE14	ESL72001.1	4316970	4317911	942	+		galactoside O-acetyltransferase
21	Klebsiella_similipneumoniae_07A044	CDN04639.1	19715	20656	942	+	yiiD	putative acetyltransferase
21	Klebsiella_similipneumoniae_193_KOXY	WP_025999202.1	6163	7104	942	-		GNAT family N-acetyltransferase
21	Klebsiella_similipneumoniae_385_ECLO	WP_025999202.1	6163	7104	942	-		GNAT family N-acetyltransferase
21	Klebsiella_similipneumoniae_ATCC_700603	AMR13721.1	3842616	3843557	942	+		GNAT family N-acetyltransferase
21	Klebsiella_similipneumoniae_HKUOPA4	ASR23058.1	4167169	4168110	942	+		hypothetical protein
21	Klebsiella_similipneumoniae_HKUOPJ4	ASR28508.1	4916336	4917277	942	+		hypothetical protein
21	Klebsiella_similipneumoniae_HKUOPL4	ASR31452.1	2856310	2857251	942	+		hypothetical protein
21	Klebsiella_similipneumoniae_KPC142	KPC142_05512	5140107	5141096	990	-		GCN5-related N-acetyltransferase
21	Klebsiella_similipneumoniae_MGH_44	ESM61772.1	3354467	3355408	942	+		galactoside O-acetyltransferase
21	Klebsiella_variicola_BIDMC_61	KDH20162.1	22942	23883	942	+		hypothetical protein
21	Klebsiella_variicola_BIDMC88	KMI05972.1	5343505	5344446	942	+		galactoside O-acetyltransferase
21	Klebsiella_variicola_BZ19	KFJ98480.1	19904	20845	942	+		hypothetical protein
21	Klebsiella_variicola_GJ1	AQL13754.1	40848	41789	942	+		GNAT family N-acetyltransferase
21	Klebsiella_variicola_MGH_20	ESN32301.1	4558309	4559250	942	+		galactoside O-acetyltransferase
21	Klebsiella_variicola_MGH_40	ESM67995.1	1294902	1295843	942	+		galactoside O-acetyltransferase
21	Klebsiella_variicola_MGH_80	KDL98429.1	20153	21094	942	+		hypothetical protein
21	Klebsiella_variicola_UCI_18	EWD77513.1	1314194	1315183	990	+		galactoside O-acetyltransferase
21	Klebsiella_variicola_UCICRE10	ESL92950.1	25144	26085	942	+		galactoside O-acetyltransferase
22	Klebsiella_pneumoniae_1084	AFQ68170.1	5307541	5308470	930	+		formate dehydrogenase formation protein FdhE
22	Klebsiella_pneumoniae_CAV1193	ALR25250.1	2151588	2152517	930	+		formate dehydrogenase accessory protein FdhE
22	Klebsiella_pneumoniae_DSM_30104	EJK88857.1	22413	23342	930	-		formate dehydrogenase accessory protein FdhE
22	Klebsiella_pneumoniae_HS11286	AEW58735.1	43751	44680	930	-		formate dehydrogenase accessory protein FdhE
22	Klebsiella_pneumoniae_KCTC_2242	AEK00666.1	5040873	5041802	930	-		formate dehydrogenase accessory protein FdhE
22	Klebsiella_pneumoniae_Kp13	AHE47086.1	5227967	5228896	930	+	fdhE	Protein fdhE
22	Klebsiella_pneumoniae_KP617	ALH86553.1	3558188	3559117	930	+		formate dehydrogenase accessory protein FdhE
22	Klebsiella_pneumoniae_MGH_78578	ABR79566.1	4586469	4587398	930	-	fdhE	formate dehydrogenase accessory protein FdhE
22	Klebsiella_pneumoniae_NTUH-K2044	BAH60959.1	43546	44475	930	-	fdhE	formate dehydrogenase accessory protein
22	Klebsiella_quasipneumoniae_01A030	CDQ12478.1	21838	22767	930	-	fdhE	formate dehydrogenase formation protein
22	Klebsiella_quasipneumoniae_18A069	CDN03091.1	21716	22645	930	-	fdhE	formate dehydrogenase formation protein
22	Klebsiella_quasipneumoniae_21_GR_13	OCU22120.1	76661	77590	930	+		formate dehydrogenase accessory protein FdhE
22	Klebsiella_quasipneumoniae_AK_SD_007	OVY37403.1	76610	77539	930	+		formate dehydrogenase accessory protein FdhE
22	Klebsiella_quasipneumoniae_ARLG-2711	OVQ93177.1	72939	73868	930	+		formate dehydrogenase accessory protein FdhE
22	Klebsiella_quasipneumoniae_FI_HV_2014	KNG96618.1	74500	75429	930	+		formate dehydrogenase
22	Klebsiella_quasipneumoniae_MGH96	KMH21917.1	26193	27122	930	-		protein FdhE
22	Klebsiella_quasipneumoniae_PO1285	OVV02254.1	72876	73805	930	+		formate dehydrogenase accessory protein FdhE
22	Klebsiella_quasipneumoniae_UCICRE14	ESL72003.1	4319117	4320046	930	-		protein FdhE
22	Klebsiella_similipneumoniae_07A044	CDN04641.1	21909	22838	930	-	fdhE	formate dehydrogenase formation protein
22	Klebsiella_similipneumoniae_193_KOXY	WP_004203631.1	3980	4909	930	+		formate dehydrogenase accessory protein FdhE
22	Klebsiella_similipneumoniae_385_ECLO	WP_004203631.1	3980	4909	930	+		formate dehydrogenase accessory protein FdhE
22	Klebsiella_similipneumoniae_ATCC_700603	AMR13723.1	3844811	3845740	930	-		formate dehydrogenase accessory protein FdhE
22	Klebsiella_similipneumoniae_HKUOPA4	ASR23060.1	4169364	4170293	930	-		formate dehydrogenase accessory protein FdhE
22	Klebsiella_similipneumoniae_HKUOPJ4	ASR28510.1	4918531	4919460	930	-		formate dehydrogenase accessory protein FdhE
22	Klebsiella_similipneumoniae_HKUOPL4	ASR31454.1	2858505	2859434	930	-		formate dehydrogenase accessory protein FdhE
22	Klebsiella_similipneumoniae_KPC142	KPC142_04512	5137925	5138854	930	+	fdhE	Protein fdhE
22	Klebsiella_similipneumoniae_MGH_44	ESM61774.1	3356662	3357591	930	-		protein FdhE
22	Klebsiella_variicola_BIDMC_61	KDH20166.1	25818	26747	930	-		protein FdhE
22	Klebsiella_variicola_BIDMC88	KMI05976.1	5346380	5347321	942	-		protein FdhE
22	Klebsiella_variicola_BZ19	KFJ98484.1	22780	23709	930	-		formate dehydrogenase
22	Klebsiella_variicola_GJ1	AQL13758.1	43725	44654	930	-		formate dehydrogenase accessory protein FdhE
22	Klebsiella_variicola_MGH_20	ESN32305.1	4561186	4562115	930	-		protein FdhE
22	Klebsiella_variicola_MGH_40	ESM67999.1	1297778	1298707	930	-		protein FdhE
22	Klebsiella_variicola_MGH_80	KDL98433.1	23028	23957	930	-		protein FdhE
22	Klebsiella_variicola_UCI_18	EWD77517.1	1317119	1318048	930	-		protein FdhE
22	Klebsiella_variicola_UCICRE10	ESL92954.1	28021	28950	930	-		protein FdhE
26	Klebsiella_pneumoniae_1084	AFQ68154.1	5291401	5293524	2124	-		Alpha-galactosidase
26	Klebsiella_pneumoniae_CAV1193	ALR25239.1	2140667	2142790	2124	-		alpha-galactosidase
26	Klebsiella_pneumoniae_DSM_30104	EJK88871.1	37359	39482	2124	+		putative glycoprotein
26	Klebsiella_pneumoniae_HS11286	AEW58753.1	58697	60820	2124	+		putative glycoprotein
26	Klebsiella_pneumoniae_KCTC_2242	AEK00684.1	5055819	5057942	2124	+		alpha-galactosidase
26	Klebsiella_pneumoniae_Kp13	AHE47076.1	5217046	5219169	2124	-	rafA	Alpha-galactosidase
26	Klebsiella_pneumoniae_KP617	ALH86542.1	3547267	3549390	2124	-		alpha-galactosidase
26	Klebsiella_pneumoniae_MGH_78578	ABR79582.1	4601415	4603538	2124	+		putative glycoprotein
26	Klebsiella_pneumoniae_NTUH-K2044	BAH60978.1	58492	60615	2124	+		putative glycoprotein
26	Klebsiella_quasipneumoniae_01A030	CDQ12507.1	46152	48275	2124	+	rafA	Alpha-galactosidase
26	Klebsiella_quasipneumoniae_18A069	CDN03114.1	2422	4545	2124	+	rafA	Alpha-galactosidase
26	Klebsiella_quasipneumoniae_21_GR_13	OCU22102.1	60530	62653	2124	-		alpha-galactosidase
26	Klebsiella_quasipneumoniae_AK_SD_007	OVY37385.1	60479	62602	2124	-		alpha-galactosidase
26	Klebsiella_quasipneumoniae_ARLG-2711	OVQ93158.1	56808	58931	2124	-		alpha-galactosidase
26	Klebsiella_quasipneumoniae_FI_HV_2014	KNG96600.1	58369	60492	2124	-		alpha-galactosidase
26	Klebsiella_quasipneumoniae_MGH96	KMH21935.1	41130	43253	2124	+		alpha-galactosidase
26	Klebsiella_quasipneumoniae_PO1285	OVV02236.1	56745	58868	2124	-		alpha-galactosidase
26	Klebsiella_quasipneumoniae_UCICRE14	ESL72021.1	4334054	4336177	2124	+		alpha-galactosidase
26	Klebsiella_similipneumoniae_07A044	CDN04661.1	36845	38968	2124	+	rafA	Alpha-galactosidase
26	Klebsiella_similipneumoniae_193_KOXY	WP_004203653.1	9288	11411	2124	-		alpha-galactosidase
26	Klebsiella_similipneumoniae_385_ECLO	WP_049116371.1	1612	3735	2124	+		alpha-galactosidase
26	Klebsiella_similipneumoniae_ATCC_700603	AMR13740.1	3859747	3861870	2124	+		alpha-galactosidase
26	Klebsiella_similipneumoniae_HKUOPA4	ASR23077.1	4184300	4186423	2124	+		alpha-galactosidase
26	Klebsiella_similipneumoniae_HKUOPJ4	ASR28527.1	4933467	4935590	2124	+		alpha-galactosidase
26	Klebsiella_similipneumoniae_HKUOPL4	ASR31471.1	2873441	2875564	2124	+		alpha-galactosidase
26	Klebsiella_similipneumoniae_KPC142	KPC142_04494	5121795	5123918	2124	-	rafA	Alpha-galactosidase
26	Klebsiella_similipneumoniae_MGH_44	ESM61792.1	3371598	3373721	2124	+		alpha-galactosidase
26	Klebsiella_variicola_BIDMC_61	KDH20184.1	40756	42879	2124	+		alpha-galactosidase
26	Klebsiella_variicola_BIDMC88	KMI05998.1	5365476	5367599	2124	+		alpha-galactosidase
26	Klebsiella_variicola_BZ19	KFJ98501.1	37720	39843	2124	+		alpha-galactosidase
26	Klebsiella_variicola_GJ1	AQL13776.1	58663	60786	2124	+		alpha-galactosidase
26	Klebsiella_variicola_MGH_20	ESN32323.1	4576123	4578246	2124	+		alpha-galactosidase
26	Klebsiella_variicola_MGH_40	ESM68017.1	1312716	1314839	2124	+		alpha-galactosidase
26	Klebsiella_variicola_MGH_80	KDL98451.1	37967	40090	2124	+		alpha-galactosidase
26	Klebsiella_variicola_UCI_18	EWD77539.1	1336203	1338326	2124	+		alpha-galactosidase
26	Klebsiella_variicola_UCICRE10	ESL92972.1	42959	45082	2124	+		alpha-galactosidase
27	Klebsiella_pneumoniae_1084	AFQ68153.1	5290094	5291359	1266	-		Lactose permease
27	Klebsiella_pneumoniae_CAV1193	ALR25238.1	2139360	2140625	1266	-	lacY	galactoside permease
27	Klebsiella_pneumoniae_DSM_30104	EJK88872.1	39482	40789	1308	+		galactoside permease
27	Klebsiella_pneumoniae_HS11286	AEW58754.1	60862	62127	1266	+		raffinose permease
27	Klebsiella_pneumoniae_KCTC_2242	AEK00685.1	5057984	5059249	1266	+	lacY	galactoside permease
27	Klebsiella_pneumoniae_Kp13	AHE47075.1	5215739	5217046	1308	-	rafB	Raffinose permease
27	Klebsiella_pneumoniae_KP617	ALH86541.1	3545960	3547225	1266	-	lacY	galactoside permease
27	Klebsiella_pneumoniae_MGH_78578	ABR79583.1	4603580	4604845	1266	+		putative proton/sugar symporter, LacY
27	Klebsiella_pneumoniae_NTUH-K2044	BAH60979.1	60537	61922	1386	+		putative proton/sugar symporter
27	Klebsiella_quasipneumoniae_01A030	CDQ12508.1	48317	49582	1266	+	lacY	lactose/galactose transporter
27	Klebsiella_quasipneumoniae_18A069	CDN03115.1	4587	5852	1266	+	lacY	lactose/galactose transporter
27	Klebsiella_quasipneumoniae_21_GR_13	OCU22143.1	59223	60488	1266	-	lacY	galactoside permease
27	Klebsiella_quasipneumoniae_AK_SD_007	OVY37426.1	59172	60437	1266	-	lacY	MFS transporter
27	Klebsiella_quasipneumoniae_ARLG-2711	OVQ93157.1	55501	56766	1266	-	lacY	MFS transporter
27	Klebsiella_quasipneumoniae_FI_HV_2014	KNG96599.1	57062	58327	1266	-	lacY	galactoside permease
27	Klebsiella_quasipneumoniae_MGH96	KMH21936.1	43295	44560	1266	+		raffinose permease
27	Klebsiella_quasipneumoniae_PO1285	OVV02278.1	55438	56703	1266	-	lacY	MFS transporter
27	Klebsiella_quasipneumoniae_UCICRE14	ESL72022.1	4336219	4337484	1266	+		raffinose permease
27	Klebsiella_similipneumoniae_07A044	CDN04662.1	39010	40275	1266	+	lacY	lactose/galactose transporter
27	Klebsiella_similipneumoniae_193_KOXY	WP_004203654.1	3777	5042	1266	+	lacY	MFS transporter
27	Klebsiella_similipneumoniae_385_ECLO	WP_004203654.1	3777	5042	1266	+	lacY	MFS transporter
27	Klebsiella_similipneumoniae_ATCC_700603	AMR13741.1	3861912	3863177	1266	+	lacY	MFS transporter
27	Klebsiella_similipneumoniae_HKUOPA4	ASR23078.1	4186465	4187730	1266	+	lacY	galactoside permease
27	Klebsiella_similipneumoniae_HKUOPJ4	ASR28528.1	4935632	4936897	1266	+	lacY	galactoside permease
27	Klebsiella_similipneumoniae_HKUOPL4	ASR31472.1	2875606	2876871	1266	+	lacY	galactoside permease
27	Klebsiella_similipneumoniae_KPC142	KPC142_04493	5120488	5121753	1266	-	lacY	galactoside permease
27	Klebsiella_similipneumoniae_MGH_44	ESM61793.1	3373763	3375028	1266	+		raffinose permease
27	Klebsiella_variicola_BIDMC_61	KDH20185.1	42921	44186	1266	+		raffinose permease
27	Klebsiella_variicola_BIDMC88	KMI05999.1	5367641	5368906	1266	+		raffinose permease
27	Klebsiella_variicola_BZ19	KFJ98502.1	39885	41150	1266	+	lacY	galactoside permease
27	Klebsiella_variicola_GJ1	AQL13777.1	60828	62093	1266	+	lacY	galactoside permease
27	Klebsiella_variicola_MGH_20	ESN32324.1	4578288	4579553	1266	+		raffinose permease
27	Klebsiella_variicola_MGH_40	ESM68018.1	1314881	1316146	1266	+		raffinose permease
27	Klebsiella_variicola_MGH_80	KDL98452.1	40132	41397	1266	+		raffinose permease
27	Klebsiella_variicola_UCI_18	EWD77540.1	1338368	1339633	1266	+		raffinose permease
27	Klebsiella_variicola_UCICRE10	ESL92973.1	45124	46389	1266	+		raffinose permease
28	Klebsiella_pneumoniae_1084	AFQ63376.1	5288597	5289745	1149	+		Lactaldehyde dehydrogenase
28	Klebsiella_pneumoniae_CAV1193	ALR25236.1	2137863	2139011	1149	+		lactaldehyde reductase
28	Klebsiella_pneumoniae_DSM_30104	EJK88873.1	41138	42286	1149	-		alcohol dehydrogenase
28	Klebsiella_pneumoniae_HS11286	AEW58756.1	62476	63624	1149	-		alcohol dehydrogenase
28	Klebsiella_pneumoniae_KCTC_2242	AEK00687.1	5059598	5060746	1149	-		putative alcohol dehydrogenase
28	Klebsiella_pneumoniae_Kp13	AHE47073.1	5214242	5215390	1149	+		putative alcohol dehydrogenase
28	Klebsiella_pneumoniae_KP617	ALH86539.1	3544463	3545611	1149	+		lactaldehyde reductase
28	Klebsiella_pneumoniae_MGH_78578	ABR79585.1	4605194	4606333	1140	-		putative alcohol dehydrogenase
28	Klebsiella_pneumoniae_NTUH-K2044	BAH60981.1	62271	63419	1149	-		putative alcohol dehydrogenase
28	Klebsiella_quasipneumoniae_01A030	CDQ12511.1	50660	51808	1149	-	yiaY	putative alcohol dehydrogenase
28	Klebsiella_quasipneumoniae_18A069	CDN03120.1	10662	11810	1149	-	yiaY	putative alcohol dehydrogenase
28	Klebsiella_quasipneumoniae_21_GR_13	OCU22097.1	53264	54412	1149	+		lactaldehyde reductase
28	Klebsiella_quasipneumoniae_AK_SD_007	OVY37381.1	53214	54362	1149	+		lactaldehyde reductase
28	Klebsiella_quasipneumoniae_ARLG-2711	OVQ93154.1	53275	54423	1149	+		lactaldehyde reductase
28	Klebsiella_quasipneumoniae_FI_HV_2014	KNG96597.1	54835	55983	1149	+		alcohol dehydrogenase
28	Klebsiella_quasipneumoniae_MGH96	KMH21943.1	52511	53659	1149	-		lactaldehyde reductase
28	Klebsiella_quasipneumoniae_PO1285	OVV02233.1	53211	54359	1149	+		lactaldehyde reductase
28	Klebsiella_quasipneumoniae_UCICRE14	ESL72029.1	4345435	4346583	1149	-		lactaldehyde reductase
28	Klebsiella_similipneumoniae_07A044	CDN04665.1	41354	42502	1149	-	yiaY	putative alcohol dehydrogenase
28	Klebsiella_similipneumoniae_193_KOXY	WP_049093254.1	5754	6902	1149	+		alcohol dehydrogenase
28	Klebsiella_similipneumoniae_385_ECLO	WP_049116372.1	6121	7269	1149	-		alcohol dehydrogenase
28	Klebsiella_similipneumoniae_ATCC_700603	AMR13743.1	3864256	3865404	1149	-		lactaldehyde reductase
28	Klebsiella_similipneumoniae_HKUOPA4	ASR23080.1	4188809	4189957	1149	-		L-threonine dehydrogenase
28	Klebsiella_similipneumoniae_HKUOPJ4	ASR28530.1	4937976	4939124	1149	-		L-threonine dehydrogenase
28	Klebsiella_similipneumoniae_HKUOPL4	ASR31474.1	2877950	2879098	1149	-		L-threonine dehydrogenase
28	Klebsiella_similipneumoniae_KPC142	KPC142_04490	5118261	5119409	1149	+		putative alcohol dehydrogenase
28	Klebsiella_similipneumoniae_MGH_44	ESM61796.1	3376107	3377255	1149	-		lactaldehyde reductase
28	Klebsiella_variicola_BIDMC_61	KDH20187.1	44535	45683	1149	-		lactaldehyde reductase
28	Klebsiella_variicola_BIDMC88	KMI06001.1	5369255	5370403	1149	-		lactaldehyde reductase
28	Klebsiella_variicola_BZ19	KFJ98505.1	42230	43378	1149	-		alcohol dehydrogenase
28	Klebsiella_variicola_GJ1	AQL13779.1	62442	63590	1149	-		lactaldehyde reductase
28	Klebsiella_variicola_MGH_20	ESN32327.1	4580633	4581781	1149	-		lactaldehyde reductase
28	Klebsiella_variicola_MGH_40	ESM68020.1	1316495	1317643	1149	-		lactaldehyde reductase
28	Klebsiella_variicola_MGH_80	KDL98454.1	41746	42894	1149	-		lactaldehyde reductase
28	Klebsiella_variicola_UCI_18	EWD77545.1	1344362	1345510	1149	-		lactaldehyde reductase
28	Klebsiella_variicola_UCICRE10	ESL92976.1	47469	48617	1149	-		lactaldehyde reductase
29	Klebsiella_pneumoniae_1084	AFQ68151.1	5287503	5288507	1005	+		putative L-rhamnose ABC transporter, transmembrane component 1
29	Klebsiella_pneumoniae_CAV1193	ALR25235.1	2136769	2137773	1005	+		branched-chain amino acid ABC transporter permease
29	Klebsiella_pneumoniae_DSM_30104	EJK88874.1	42376	43371	996	-		putative ABC transport system permease protein
29	Klebsiella_pneumoniae_HS11286	AEW58757.1	63714	64718	1005	-		rhamnose ABC transport system permease component
29	Klebsiella_pneumoniae_KCTC_2242	AEK00688.1	5060835	5061839	1005	-		rhamnose ABC transport system permease component
29	Klebsiella_pneumoniae_Kp13	AHE47072.1	5213148	5214152	1005	+		putative rhamnose ABC transporter, permease protein
29	Klebsiella_pneumoniae_KP617	ALH86538.1	3543370	3544374	1005	+		branched-chain amino acid ABC transporter permease
29	Klebsiella_pneumoniae_MGH_78578	ABR79586.1	4606431	4607435	1005	-		putative ABC transport system permease protein
29	Klebsiella_pneumoniae_NTUH-K2044	BAH60982.1	63509	64513	1005	-	rhaQ	rhamnose ABC transport system permease component
29	Klebsiella_quasipneumoniae_01A030	CDQ12512.1	51970	52974	1005	-		Rhamnose ABC transporter, permease protein
29	Klebsiella_quasipneumoniae_18A069	CDN03121.1	11971	12975	1005	-		Rhamnose ABC transporter, permease protein
29	Klebsiella_quasipneumoniae_21_GR_13	OCU22096.1	52102	53106	1005	+		branched-chain amino acid ABC transporter permease
29	Klebsiella_quasipneumoniae_AK_SD_007	OVY37380.1	52052	53056	1005	+		branched-chain amino acid ABC transporter permease
29	Klebsiella_quasipneumoniae_ARLG-2711	OVQ93153.1	52112	53116	1005	+		branched-chain amino acid ABC transporter permease
29	Klebsiella_quasipneumoniae_FI_HV_2014	KNG96596.1	53669	54673	1005	+		branched-chain amino acid ABC transporter permease
29	Klebsiella_quasipneumoniae_MGH96	KMH21944.1	53821	54825	1005	-		rhamnose transport system permease
29	Klebsiella_quasipneumoniae_PO1285	OVV02232.1	52045	53049	1005	+		branched-chain amino acid ABC transporter permease
29	Klebsiella_quasipneumoniae_UCICRE14	ESL72030.1	4346744	4347748	1005	-		rhamnose transport system permease
29	Klebsiella_similipneumoniae_07A044	CDN04666.1	42591	43595	1005	-		Rhamnose ABC transporter, permease protein
29	Klebsiella_similipneumoniae_193_KOXY	WP_049093252.1	4660	5664	1005	+		branched-chain amino acid ABC transporter permease
29	Klebsiella_similipneumoniae_385_ECLO	WP_049116373.1	7358	8362	1005	-		branched-chain amino acid ABC transporter permease
29	Klebsiella_similipneumoniae_ATCC_700603	AMR13744.1	3865494	3866498	1005	-		branched-chain amino acid ABC transporter permease
29	Klebsiella_similipneumoniae_HKUOPA4	ASR23081.1	4190046	4191050	1005	-		branched-chain amino acid ABC transporter permease
29	Klebsiella_similipneumoniae_HKUOPJ4	ASR28531.1	4939213	4940217	1005	-		branched-chain amino acid ABC transporter permease
29	Klebsiella_similipneumoniae_HKUOPL4	ASR31475.1	2879187	2880191	1005	-		branched-chain amino acid ABC transporter permease
29	Klebsiella_similipneumoniae_KPC142	KPC142_04489	5117167	5118171	1005	+		putative rhamnose ABC transporter, permease protein
29	Klebsiella_similipneumoniae_MGH_44	ESM61797.1	3377345	3378349	1005	-		rhamnose transport system permease
29	Klebsiella_variicola_BIDMC_61	KDH20188.1	45773	46777	1005	-		hypothetical protein
29	Klebsiella_variicola_BIDMC88	KMI06002.1	5370561	5371565	1005	-		rhamnose transport system permease
29	Klebsiella_variicola_BZ19	KFJ98506.1	43536	44540	1005	-		branched-chain amino acid ABC transporter permease
29	Klebsiella_variicola_GJ1	AQL13780.1	63680	64684	1005	-		branched-chain amino acid ABC transporter permease
29	Klebsiella_variicola_MGH_20	ESN32328.1	4581939	4582943	1005	-		rhamnose transport system permease
29	Klebsiella_variicola_MGH_40	ESM68021.1	1317801	1318805	1005	-		rhamnose transport system permease
29	Klebsiella_variicola_MGH_80	KDL98455.1	43052	44056	1005	-		hypothetical protein
29	Klebsiella_variicola_UCI_18	EWD77546.1	1345668	1346672	1005	-		rhamnose transport system permease
29	Klebsiella_variicola_UCICRE10	ESL92977.1	48775	49779	1005	-		rhamnose transport system permease
30	Klebsiella_pneumoniae_1084	AFQ68150.1	5286499	5287506	1008	+		putative L-rhamnose ABC transporter, transmembrane component 2
30	Klebsiella_pneumoniae_CAV1193	ALR28298.1	2135768	2136772	1005	+		branched-chain amino acid ABC transporter permease
30	Klebsiella_pneumoniae_DSM_30104	EJK88875.1	43377	44381	1005	-		inner-membrane translocator
30	Klebsiella_pneumoniae_HS11286	AEW58758.1	64715	65722	1008	-		putative inner-membrane translocator
30	Klebsiella_pneumoniae_KCTC_2242	AEK00689.1	5061836	5062840	1005	-		inner-membrane translocator
30	Klebsiella_pneumoniae_Kp13	AHE47071.1	5212144	5213151	1008	+		putative rhamnose ABC transporter, permease protein
30	Klebsiella_pneumoniae_KP617	ALH88424.1	3542369	3543373	1005	+		branched-chain amino acid ABC transporter permease
30	Klebsiella_pneumoniae_MGH_78578	ABR79587.1	4607432	4608439	1008	-		putative bacterial inner-membrane translocator
30	Klebsiella_pneumoniae_NTUH-K2044	BAH60983.1	64510	65517	1008	-	rhaP	bacterial inner-membrane translocator
30	Klebsiella_quasipneumoniae_01A030	CDQ12513.1	52971	53978	1008	-		Predicted L-rhamnose ABC transporter,transmembrane component 2
30	Klebsiella_quasipneumoniae_18A069	CDN03122.1	12972	13979	1008	-		putative bacterial inner-membrane translocator
30	Klebsiella_quasipneumoniae_21_GR_13	OCU22142.1	51101	52105	1005	+		branched-chain amino acid ABC transporter permease
30	Klebsiella_quasipneumoniae_AK_SD_007	OVY37425.1	51051	52055	1005	+		branched-chain amino acid ABC transporter permease
30	Klebsiella_quasipneumoniae_ARLG-2711	OVQ93200.1	51111	52115	1005	+		branched-chain amino acid ABC transporter permease
30	Klebsiella_quasipneumoniae_FI_HV_2014	KNG96638.1	52668	53672	1005	+		branched-chain amino acid ABC transporter permease
30	Klebsiella_quasipneumoniae_MGH96	KMH21945.1	54822	55829	1008	-		rhamnose transport system permease
30	Klebsiella_quasipneumoniae_PO1285	OVV02277.1	51044	52048	1005	+		branched-chain amino acid ABC transporter permease
30	Klebsiella_quasipneumoniae_UCICRE14	ESL72031.1	4347745	4348752	1008	-		rhamnose transport system permease
30	Klebsiella_similipneumoniae_07A044	CDN04667.1	43592	44599	1008	-		Inner-membrane translocator
30	Klebsiella_similipneumoniae_193_KOXY	WP_049093259.1	3659	4663	1005	+		branched-chain amino acid ABC transporter permease
30	Klebsiella_similipneumoniae_385_ECLO	WP_049116379.1	8359	9363	1005	-		branched-chain amino acid ABC transporter permease
30	Klebsiella_similipneumoniae_ATCC_700603	AMR17627.1	3866495	3867499	1005	-		branched-chain amino acid ABC transporter permease
30	Klebsiella_similipneumoniae_HKUOPA4	ASR24028.1	4191047	4192051	1005	-		branched-chain amino acid ABC transporter permease
30	Klebsiella_similipneumoniae_HKUOPJ4	ASR28867.1	4940214	4941218	1005	-		branched-chain amino acid ABC transporter permease
30	Klebsiella_similipneumoniae_HKUOPL4	ASR33541.1	2880188	2881192	1005	-		branched-chain amino acid ABC transporter permease
30	Klebsiella_similipneumoniae_KPC142	KPC142_04488	5116163	5117170	1008	+		inner-membrane translocator
30	Klebsiella_similipneumoniae_MGH_44	ESM61798.1	3378346	3379353	1008	-		rhamnose transport system permease
30	Klebsiella_variicola_BIDMC_61	KDH20189.1	46774	47781	1008	-		hypothetical protein
30	Klebsiella_variicola_BIDMC88	KMI06003.1	5371562	5372569	1008	-		rhamnose transport system permease
30	Klebsiella_variicola_BZ19	KFJ98507.1	44537	45544	1008	-		branched-chain amino acid ABC transporter permease
30	Klebsiella_variicola_GJ1	AQL18601.1	64681	65685	1005	-		branched-chain amino acid ABC transporter permease
30	Klebsiella_variicola_MGH_20	ESN32329.1	4582940	4583947	1008	-		rhamnose transport system permease
30	Klebsiella_variicola_MGH_40	ESM68022.1	1318802	1319809	1008	-		rhamnose transport system permease
30	Klebsiella_variicola_MGH_80	KDL98456.1	44053	45060	1008	-		hypothetical protein
30	Klebsiella_variicola_UCI_18	EWD77547.1	1346669	1347676	1008	-		rhamnose transport system permease
30	Klebsiella_variicola_UCICRE10	ESL92978.1	49776	50783	1008	-		rhamnose transport system permease
31	Klebsiella_pneumoniae_1084	AFQ68149.1	5284991	5286502	1512	+		putative L-rhamnose ABC transporter, ATP-binding component
31	Klebsiella_pneumoniae_CAV1193	ALR25234.1	2134257	2135768	1512	+		hypothetical protein
31	Klebsiella_pneumoniae_DSM_30104	EJK88876.1	44381	45892	1512	-		rhamnose ABC transport system ATP-binding component
31	Klebsiella_pneumoniae_HS11286	AEW58759.1	65719	67230	1512	-		putative ABC transporter
31	Klebsiella_pneumoniae_KCTC_2242	AEK00690.1	5062840	5064351	1512	-		rhamnose ABC transport system ATP-binding component
31	Klebsiella_pneumoniae_Kp13	AHE47070.1	5210636	5212147	1512	+		putative rhamnose ABC transporter, ATP-binding protein
31	Klebsiella_pneumoniae_KP617	ALH86537.1	3540858	3542369	1512	+		hypothetical protein
31	Klebsiella_pneumoniae_MGH_78578	ABR79588.1	4608436	4609947	1512	-		putative ABC transporter
31	Klebsiella_pneumoniae_NTUH-K2044	BAH60984.1	65514	67025	1512	-		rhamnose ABC transport system ATP-binding component
31	Klebsiella_quasipneumoniae_01A030	CDQ12514.1	53975	55486	1512	-	rbsA	fused D-ribose transporter subunits of ABC superfamily: ATP-binding components
31	Klebsiella_quasipneumoniae_18A069	CDN03123.1	13976	15487	1512	-	rbsA	fused D-ribose transporter subunits of ABC superfamily: ATP-binding components
31	Klebsiella_quasipneumoniae_21_GR_13	OCU22095.1	49590	51101	1512	+		sugar ABC transporter
31	Klebsiella_quasipneumoniae_AK_SD_007	OVY37379.1	49540	51051	1512	+		sugar ABC transporter
31	Klebsiella_quasipneumoniae_ARLG-2711	OVQ93152.1	49600	51111	1512	+		sugar ABC transporter
31	Klebsiella_quasipneumoniae_FI_HV_2014	KNG96595.1	51157	52668	1512	+		hypothetical protein
31	Klebsiella_quasipneumoniae_MGH96	KMH21946.1	55826	57337	1512	-		rhamnose transport system ATP-binding protein
31	Klebsiella_quasipneumoniae_PO1285	OVV02231.1	49533	51044	1512	+		sugar ABC transporter
31	Klebsiella_quasipneumoniae_UCICRE14	ESL72032.1	4348749	4350260	1512	-		rhamnose transport system ATP-binding protein
31	Klebsiella_similipneumoniae_07A044	CDN04668.1	44596	46107	1512	-	rbsA	fused D-ribose transporter subunits of ABC superfamily: ATP-binding components
31	Klebsiella_similipneumoniae_193_KOXY	WP_004203660.1	9363	10874	1512	-		L-rhamnose ABC transporter ATP-binding protein
31	Klebsiella_similipneumoniae_385_ECLO	WP_004203660.1	9363	10874	1512	-		L-rhamnose ABC transporter ATP-binding protein
31	Klebsiella_similipneumoniae_ATCC_700603	AMR13745.1	3867499	3869010	1512	-		sugar ABC transporter
31	Klebsiella_similipneumoniae_HKUOPA4	ASR23082.1	4192051	4193562	1512	-		sugar ABC transporter
31	Klebsiella_similipneumoniae_HKUOPJ4	ASR28532.1	4941218	4942729	1512	-		sugar ABC transporter
31	Klebsiella_similipneumoniae_HKUOPL4	ASR31476.1	2881192	2882703	1512	-		sugar ABC transporter
31	Klebsiella_similipneumoniae_KPC142	KPC142_04487	5114655	5116166	1512	+		putative rhamnose ABC transporter, ATP-binding protein
31	Klebsiella_similipneumoniae_MGH_44	ESM61799.1	3379350	3380861	1512	-		rhamnose transport system ATP-binding protein
31	Klebsiella_variicola_BIDMC_61	KDH20190.1	47778	49289	1512	-		hypothetical protein
31	Klebsiella_variicola_BIDMC88	KMI06004.1	5372566	5374077	1512	-		rhamnose transport system ATP-binding protein
31	Klebsiella_variicola_BZ19	KFJ98508.1	45541	46926	1386	-		sugar ABC transporter
31	Klebsiella_variicola_GJ1	AQL13781.1	65685	67196	1512	-		sugar ABC transporter
31	Klebsiella_variicola_MGH_20	ESN32330.1	4583944	4585455	1512	-		rhamnose transport system ATP-binding protein
31	Klebsiella_variicola_MGH_40	ESM68023.1	1319806	1321317	1512	-		rhamnose transport system ATP-binding protein
31	Klebsiella_variicola_MGH_80	KDL98457.1	45057	46568	1512	-		hypothetical protein
31	Klebsiella_variicola_UCI_18	EWD77548.1	1347673	1349184	1512	-		rhamnose transport system ATP-binding protein
31	Klebsiella_variicola_UCICRE10	ESL92979.1	50780	52291	1512	-		rhamnose transport system ATP-binding protein
32	Klebsiella_pneumoniae_1084	AFQ68148.1	5283859	5284845	987	+		putative L-rhamnose ABC transporter, substrate-binding component
32	Klebsiella_pneumoniae_CAV1193	ALR25233.1	2133125	2134111	987	+		ABC transporter substrate-binding protein
32	Klebsiella_pneumoniae_DSM_30104	EJK88877.1	46038	47024	987	-		rhamnose ABC transporter, rhamnose-binding protein
32	Klebsiella_pneumoniae_HS11286	AEW58760.1	67376	68362	987	-		rhamnose transport system substrate-binding component
32	Klebsiella_pneumoniae_KCTC_2242	AEK00691.1	5064465	5065451	987	-		rhamnose transport system substrate-binding component
32	Klebsiella_pneumoniae_Kp13	AHE47069.1	5209504	5210490	987	+		Rhamnose ABC transporter, periplasmic rhamnose-binding protein
32	Klebsiella_pneumoniae_KP617	ALH86536.1	3539726	3540712	987	+		ABC transporter substrate-binding protein
32	Klebsiella_pneumoniae_MGH_78578	ABR79589.1	4610093	4611079	987	-		putative LACI-type transcriptional regulator
32	Klebsiella_pneumoniae_NTUH-K2044	BAH60985.1	67171	68157	987	-	rhaS	rhamnose transport system substrate-binding component
32	Klebsiella_quasipneumoniae_01A030	CDQ12515.1	55600	56586	987	-		Rhamnose ABC transporter, rhamnose-binding protein
32	Klebsiella_quasipneumoniae_18A069	CDN03124.1	15634	16620	987	-		Rhamnose ABC transporter, periplasmic rhamnose-binding protein
32	Klebsiella_quasipneumoniae_21_GR_13	OCU22094.1	48490	49476	987	+		rhamnose ABC transporter substrate-binding protein
32	Klebsiella_quasipneumoniae_AK_SD_007	OVY37378.1	48440	49426	987	+		rhamnose ABC transporter substrate-binding protein
32	Klebsiella_quasipneumoniae_ARLG-2711	OVQ93151.1	48468	49454	987	+		rhamnose ABC transporter substrate-binding protein
32	Klebsiella_quasipneumoniae_FI_HV_2014	KNG96594.1	50057	51043	987	+		ABC transporter substrate-binding protein
32	Klebsiella_quasipneumoniae_MGH96	KMH21947.1	57450	58436	987	-		rhamnose ABC transporter, rhamnose-binding protein
32	Klebsiella_quasipneumoniae_PO1285	OVV02230.1	48433	49419	987	+		rhamnose ABC transporter substrate-binding protein
32	Klebsiella_quasipneumoniae_UCICRE14	ESL72033.1	4350374	4351360	987	-		rhamnose ABC transporter, rhamnose-binding protein
32	Klebsiella_similipneumoniae_07A044	CDN04669.1	46253	47239	987	-		Rhamnose ABC transporter, periplasmic rhamnose-binding protein
32	Klebsiella_similipneumoniae_193_KOXY	WP_004203661.1	11020	12006	987	-		rhamnose ABC transporter substrate-binding protein
32	Klebsiella_similipneumoniae_385_ECLO	WP_004203661.1	11020	12006	987	-		rhamnose ABC transporter substrate-binding protein
32	Klebsiella_similipneumoniae_ATCC_700603	AMR13746.1	3869156	3870142	987	-		rhamnose ABC transporter substrate-binding protein
32	Klebsiella_similipneumoniae_HKUOPA4	ASR23083.1	4193708	4194694	987	-		ABC transporter substrate-binding protein
32	Klebsiella_similipneumoniae_HKUOPJ4	ASR28533.1	4942875	4943861	987	-		ABC transporter substrate-binding protein
32	Klebsiella_similipneumoniae_HKUOPL4	ASR31477.1	2882849	2883835	987	-		ABC transporter substrate-binding protein
32	Klebsiella_similipneumoniae_KPC142	KPC142_04486	5113385	5114371	987	+		Rhamnose ABC transporter, periplasmic rhamnose-binding protein
32	Klebsiella_similipneumoniae_MGH_44	ESM61800.1	3381145	3382131	987	-		rhamnose ABC transporter, rhamnose-binding protein
32	Klebsiella_variicola_BIDMC_61	KDH20191.1	49436	50422	987	-		rhamnose ABC transporter, rhamnose-binding protein
32	Klebsiella_variicola_BIDMC88	KMI06005.1	5374224	5375210	987	-		rhamnose ABC transporter, rhamnose-binding protein
32	Klebsiella_variicola_BZ19	KFJ98596.1	1	979	979	-		ABC transporter substrate-binding protein
32	Klebsiella_variicola_GJ1	AQL13782.1	67343	68329	987	-		rhamnose ABC transporter substrate-binding protein
32	Klebsiella_variicola_MGH_20	ESN32331.1	4585602	4586588	987	-		rhamnose ABC transporter, rhamnose-binding protein
32	Klebsiella_variicola_MGH_40	ESM68024.1	1321464	1322450	987	-		rhamnose ABC transporter, rhamnose-binding protein
32	Klebsiella_variicola_MGH_80	KDL98458.1	46715	47701	987	-		rhamnose ABC transporter, rhamnose-binding protein
32	Klebsiella_variicola_UCI_18	EWD77549.1	1349331	1350317	987	-		rhamnose ABC transporter, rhamnose-binding protein
32	Klebsiella_variicola_UCICRE10	ESL92980.1	52438	53424	987	-		rhamnose ABC transporter, rhamnose-binding protein
33	Klebsiella_pneumoniae_1084	AFQ68146.1	5281538	5282797	1260	+		L-rhamnose isomerase
33	Klebsiella_pneumoniae_CAV1193	ALR25231.1	2130804	2132063	1260	+		L-rhamnose isomerase
33	Klebsiella_pneumoniae_DSM_30104	EJK88879.1	48086	49345	1260	-		L-rhamnose isomerase
33	Klebsiella_pneumoniae_HS11286	AEW58762.1	69424	70683	1260	-		L-rhamnose isomerase
33	Klebsiella_pneumoniae_KCTC_2242	AEK00693.1	5066513	5067772	1260	-		L-rhamnose isomerase
33	Klebsiella_pneumoniae_Kp13	AHE47067.1	5207183	5208442	1260	+	rhaA	L-rhamnose isomerase
33	Klebsiella_pneumoniae_KP617	ALH86534.1	3537405	3538664	1260	+		L-rhamnose isomerase
33	Klebsiella_pneumoniae_MGH_78578	ABR79591.1	4612141	4613400	1260	-	rhaA	L-rhamnose isomerase
33	Klebsiella_pneumoniae_NTUH-K2044	BAH60987.1	69219	70484	1266	-	rhaA	L-rhamnose isomerase
33	Klebsiella_quasipneumoniae_01A030	CDQ12517.1	57648	58907	1260	-	rhaA	L-rhamnose isomerase
33	Klebsiella_quasipneumoniae_18A069	CDN03126.1	17682	18941	1260	-	rhaA	L-rhamnose isomerase
33	Klebsiella_quasipneumoniae_21_GR_13	OCU22092.1	46169	47428	1260	+		L-rhamnose isomerase
33	Klebsiella_quasipneumoniae_AK_SD_007	OVY37376.1	46119	47378	1260	+		L-rhamnose isomerase
33	Klebsiella_quasipneumoniae_ARLG-2711	OVQ93149.1	46147	47406	1260	+		L-rhamnose isomerase
33	Klebsiella_quasipneumoniae_FI_HV_2014	KNG96592.1	47736	48995	1260	+		sugar isomerase
33	Klebsiella_quasipneumoniae_MGH96	KMH21949.1	59498	60757	1260	-		L-rhamnose isomerase
33	Klebsiella_quasipneumoniae_PO1285	OVV02228.1	46112	47371	1260	+		L-rhamnose isomerase
33	Klebsiella_quasipneumoniae_UCICRE14	ESL72035.1	4352422	4353681	1260	-		L-rhamnose isomerase
33	Klebsiella_similipneumoniae_07A044	CDN04671.1	48303	49562	1260	-	rhaA	L-rhamnose isomerase
33	Klebsiella_similipneumoniae_193_KOXY	WP_049092714.1	20521	21780	1260	+		L-rhamnose isomerase
33	Klebsiella_similipneumoniae_385_ECLO	WP_049116374.1	13070	14329	1260	-		L-rhamnose isomerase
33	Klebsiella_similipneumoniae_ATCC_700603	AMR13748.1	3871206	3872465	1260	-		L-rhamnose isomerase
33	Klebsiella_similipneumoniae_HKUOPA4	ASR23085.1	4195758	4197017	1260	-		L-rhamnose isomerase
33	Klebsiella_similipneumoniae_HKUOPJ4	ASR28535.1	4944925	4946184	1260	-		L-rhamnose isomerase
33	Klebsiella_similipneumoniae_HKUOPL4	ASR31479.1	2884899	2886158	1260	-		L-rhamnose isomerase
33	Klebsiella_similipneumoniae_KPC142	KPC142_04484	5111062	5112321	1260	+	rhaA	L-rhamnose isomerase
33	Klebsiella_similipneumoniae_MGH_44	ESM61802.1	3383194	3384453	1260	-		L-rhamnose isomerase
33	Klebsiella_variicola_BIDMC_61	KDH20193.1	51511	52770	1260	-		L-rhamnose isomerase
33	Klebsiella_variicola_BIDMC88	KMI06007.1	5376274	5377533	1260	-		L-rhamnose isomerase
33	Klebsiella_variicola_BZ19	KFJ98554.1	2043	3302	1260	-		sugar isomerase
33	Klebsiella_variicola_GJ1	AQL13784.1	69418	70677	1260	-		L-rhamnose isomerase
33	Klebsiella_variicola_MGH_20	ESN32333.1	4587655	4588914	1260	-		L-rhamnose isomerase
33	Klebsiella_variicola_MGH_40	ESM68026.1	1323514	1324773	1260	-		L-rhamnose isomerase
33	Klebsiella_variicola_MGH_80	KDL98460.1	48768	50027	1260	-		L-rhamnose isomerase
33	Klebsiella_variicola_UCI_18	EWD77551.1	1351381	1352640	1260	-		L-rhamnose isomerase
33	Klebsiella_variicola_UCICRE10	ESL92982.1	54491	55750	1260	-		L-rhamnose isomerase
34	Klebsiella_pneumoniae_1084	AFQ68145.1	5280075	5281541	1467	+		Rhamnulokinase
34	Klebsiella_pneumoniae_CAV1193	ALR25230.1	2129341	2130807	1467	+		rhamnulokinase
34	Klebsiella_pneumoniae_DSM_30104	EJK88880.1	49342	50808	1467	-		rhamnulokinase
34	Klebsiella_pneumoniae_HS11286	AEW58763.1	70680	72146	1467	-		rhamnulokinase
34	Klebsiella_pneumoniae_KCTC_2242	AEK00694.1	5067769	5069235	1467	-	rhaB	rhamnulokinase
34	Klebsiella_pneumoniae_Kp13	AHE47066.1	5205720	5207186	1467	+	rhaB	Rhamnulokinase
34	Klebsiella_pneumoniae_KP617	ALH86533.1	3535942	3537408	1467	+		rhamnulokinase
34	Klebsiella_pneumoniae_MGH_78578	ABR79592.1	4613397	4614863	1467	-	rhaB	rhamnulokinase
34	Klebsiella_pneumoniae_NTUH-K2044	BAH60988.1	70475	71941	1467	-	rhaB	rhamnulokinase
34	Klebsiella_quasipneumoniae_01A030	CDQ12518.1	58904	60370	1467	-	rhaB	rhamnulokinase
34	Klebsiella_quasipneumoniae_18A069	CDN03127.1	18938	20404	1467	-	rhaB	rhamnulokinase
34	Klebsiella_quasipneumoniae_21_GR_13	OCU22091.1	44706	46172	1467	+		rhamnulokinase
34	Klebsiella_quasipneumoniae_AK_SD_007	OVY37375.1	44656	46122	1467	+		rhamnulokinase
34	Klebsiella_quasipneumoniae_ARLG-2711	OVQ93148.1	44684	46150	1467	+		rhamnulokinase
34	Klebsiella_quasipneumoniae_FI_HV_2014	KNG96591.1	46273	47739	1467	+		rhamnulokinase
34	Klebsiella_quasipneumoniae_MGH96	KMH21950.1	60754	62220	1467	-		rhamnulokinase
34	Klebsiella_quasipneumoniae_PO1285	OVV02227.1	44649	46115	1467	+		rhamnulokinase
34	Klebsiella_quasipneumoniae_UCICRE14	ESL72036.1	4353678	4355144	1467	-		rhamnulokinase
34	Klebsiella_similipneumoniae_07A044	CDN04672.1	49559	51025	1467	-	rhaB	rhamnulokinase
34	Klebsiella_similipneumoniae_193_KOXY	WP_049092713.1	19058	20524	1467	+		rhamnulokinase
34	Klebsiella_similipneumoniae_385_ECLO	WP_004203664.1	14326	15792	1467	-		rhamnulokinase
34	Klebsiella_similipneumoniae_ATCC_700603	AMR13749.1	3872462	3873928	1467	-		rhamnulokinase
34	Klebsiella_similipneumoniae_HKUOPA4	ASR23086.1	4197014	4198480	1467	-		rhamnulokinase
34	Klebsiella_similipneumoniae_HKUOPJ4	ASR28536.1	4946181	4947647	1467	-		rhamnulokinase
34	Klebsiella_similipneumoniae_HKUOPL4	ASR31480.1	2886155	2887621	1467	-		rhamnulokinase
34	Klebsiella_similipneumoniae_KPC142	KPC142_04483	5109599	5111065	1467	+	rhaB	Rhamnulokinase
34	Klebsiella_similipneumoniae_MGH_44	ESM61803.1	3384450	3385916	1467	-		rhamnulokinase
34	Klebsiella_variicola_BIDMC_61	KDH20194.1	52767	54233	1467	-		rhamnulokinase
34	Klebsiella_variicola_BIDMC88	KMI06008.1	5377530	5378996	1467	-		rhamnulokinase
34	Klebsiella_variicola_BZ19	KFJ98555.1	3299	4765	1467	-	rhaB	rhamnulokinase
34	Klebsiella_variicola_GJ1	AQL13785.1	70674	72140	1467	-		rhamnulokinase
34	Klebsiella_variicola_MGH_20	ESN32334.1	4588911	4590377	1467	-		rhamnulokinase
34	Klebsiella_variicola_MGH_40	ESM68027.1	1324770	1326236	1467	-		rhamnulokinase
34	Klebsiella_variicola_MGH_80	KDL98461.1	50024	51490	1467	-		rhamnulokinase
34	Klebsiella_variicola_UCI_18	EWD77552.1	1352637	1354103	1467	-		rhamnulokinase
34	Klebsiella_variicola_UCICRE10	ESL92983.1	55747	57213	1467	-		rhamnulokinase
35	Klebsiella_pneumoniae_1084	AFQ68142.1	5276942	5277976	1035	+		L-rhamnose-proton symporter
35	Klebsiella_pneumoniae_CAV1193	ALR25227.1	2126208	2127242	1035	+		rhamnose:proton symporter
35	Klebsiella_pneumoniae_DSM_30104	EJK88881.1	52907	53956	1050	-		L-rhamnose-proton symporter
35	Klebsiella_pneumoniae_HS11286	AEW58766.1	74245	75279	1035	-		rhamnose-proton symporter
35	Klebsiella_pneumoniae_KCTC_2242	AEK00697.1	5071334	5072368	1035	-		rhamnose-proton symporter
35	Klebsiella_pneumoniae_Kp13	AHE47063.1	5202572	5203621	1050	+	rhaT	L-rhamnose-proton symporter
35	Klebsiella_pneumoniae_KP617	ALH86530.1	3532809	3533843	1035	+		rhamnose:proton symporter
35	Klebsiella_pneumoniae_MGH_78578	ABR79595.1	4616962	4617996	1035	-	rhaT	L-rhamnose:H+ symporter (DMT superfamily)
35	Klebsiella_pneumoniae_NTUH-K2044	BAH60991.1	74040	75074	1035	-	rhaT	L-rhamnose-proton symporter
35	Klebsiella_quasipneumoniae_01A030	CDQ12521.1	62469	63503	1035	-	rhaT	L-rhamnose:proton symporter
35	Klebsiella_quasipneumoniae_18A069	CDN03130.1	22503	23537	1035	-	rhaT	L-rhamnose:proton symporter
35	Klebsiella_quasipneumoniae_21_GR_13	OCU22088.1	41573	42607	1035	+		rhamnose:proton symporter
35	Klebsiella_quasipneumoniae_AK_SD_007	OVY37372.1	41523	42557	1035	+		rhamnose/proton symporter RhaT
35	Klebsiella_quasipneumoniae_ARLG-2711	OVQ93144.1	41551	42585	1035	+		rhamnose/proton symporter RhaT
35	Klebsiella_quasipneumoniae_FI_HV_2014	KNG96588.1	43140	44174	1035	+		rhamnose:proton symporter
35	Klebsiella_quasipneumoniae_MGH96	KMH21953.1	64319	65353	1035	-		L-rhamnose-proton symporter
35	Klebsiella_quasipneumoniae_PO1285	OVV02224.1	41516	42550	1035	+		rhamnose/proton symporter RhaT
35	Klebsiella_quasipneumoniae_UCICRE14	ESL72039.1	4357243	4358277	1035	-		L-rhamnose-proton symporter
35	Klebsiella_similipneumoniae_07A044	CDN04675.1	53124	54158	1035	-	rhaT	L-rhamnose:proton symporter
35	Klebsiella_similipneumoniae_193_KOXY	WP_049092709.1	15925	16959	1035	+		rhamnose/proton symporter RhaT
35	Klebsiella_similipneumoniae_385_ECLO	WP_004203667.1	17891	18925	1035	-		rhamnose/proton symporter RhaT
35	Klebsiella_similipneumoniae_ATCC_700603	AMR13752.1	3876027	3877061	1035	-		rhamnose/proton symporter RhaT
35	Klebsiella_similipneumoniae_HKUOPA4	ASR23089.1	4200579	4201613	1035	-		rhamnose:proton symporter
35	Klebsiella_similipneumoniae_HKUOPJ4	ASR28539.1	4949746	4950780	1035	-		rhamnose:proton symporter
35	Klebsiella_similipneumoniae_HKUOPL4	ASR31483.1	2889720	2890754	1035	-		rhamnose:proton symporter
35	Klebsiella_similipneumoniae_KPC142	KPC142_04480	5106466	5107500	1035	+		rhamnose-proton symporter
35	Klebsiella_similipneumoniae_MGH_44	ESM61806.1	3388015	3389049	1035	-		L-rhamnose-proton symporter
35	Klebsiella_variicola_BIDMC_61	KDH20197.1	56332	57366	1035	-		L-rhamnose-proton symporter
35	Klebsiella_variicola_BIDMC88	KMI06011.1	5381095	5382129	1035	-		L-rhamnose-proton symporter
35	Klebsiella_variicola_BZ19	KFJ98559.1	6864	7898	1035	-		rhamnose:proton symporter
35	Klebsiella_variicola_GJ1	AQL13788.1	74239	75273	1035	-		rhamnose:proton symporter
35	Klebsiella_variicola_MGH_20	ESN32337.1	4592476	4593510	1035	-		L-rhamnose-proton symporter
35	Klebsiella_variicola_MGH_40	ESM68030.1	1328335	1329369	1035	-		L-rhamnose-proton symporter
35	Klebsiella_variicola_MGH_80	KDL98464.1	53589	54623	1035	-		L-rhamnose-proton symporter
35	Klebsiella_variicola_UCI_18	EWD77555.1	1356202	1357236	1035	-		L-rhamnose-proton symporter
35	Klebsiella_variicola_UCICRE10	ESL92986.1	59312	60346	1035	-		L-rhamnose-proton symporter
37	Klebsiella_pneumoniae_1084	AFQ68138.1	5271435	5272337	903	-		Cobalt-zinc-cadmium resistance protein
37	Klebsiella_pneumoniae_CAV1193	ALR25221.1	2120701	2121603	903	-	fieF	ferrous iron transporter
37	Klebsiella_pneumoniae_DSM_30104	EJK88886.1	58491	59447	957	+		ferrous iron efflux protein F
37	Klebsiella_pneumoniae_HS11286	AEW58772.1	79884	80786	903	+		ferrous iron efflux protein F
37	Klebsiella_pneumoniae_KCTC_2242	AEK00703.1	5076972	5077874	903	+	fieF	ferrous iron efflux protein F
37	Klebsiella_pneumoniae_Kp13	AHE47057.1	5197081	5197983	903	-	fieF	Cation-efflux pump fieF
37	Klebsiella_pneumoniae_KP617	ALH86524.1	3527301	3528203	903	-	fieF	ferrous iron transporter
37	Klebsiella_pneumoniae_MGH_78578	ABR79601.1	4622601	4623503	903	+	fieF	ferrous iron efflux protein F
37	Klebsiella_pneumoniae_NTUH-K2044	BAH60997.1	79625	80581	957	+	fieF	ferrous iron efflux protein F
37	Klebsiella_quasipneumoniae_01A030	CDQ12528.1	68154	69056	903	+	fieF	zinc transporter
37	Klebsiella_quasipneumoniae_18A069	CDN03137.1	28188	29090	903	+	fieF	zinc transporter
37	Klebsiella_quasipneumoniae_21_GR_13	OCU22082.1	36020	36922	903	-		divalent metal cation transporter FieF
37	Klebsiella_quasipneumoniae_AK_SD_007	OVY37366.1	35970	36872	903	-		cation-efflux pump FieF
37	Klebsiella_quasipneumoniae_ARLG-2711	OVQ93138.1	36019	36921	903	-		cation-efflux pump FieF
37	Klebsiella_quasipneumoniae_FI_HV_2014	KNG96582.1	37588	38490	903	-	fieF	ferrous iron transporter
37	Klebsiella_quasipneumoniae_MGH96	KMH21959.1	70004	70906	903	+		cation-efflux pump FieF
37	Klebsiella_quasipneumoniae_PO1285	OVV02218.1	35963	36865	903	-		cation-efflux pump FieF
37	Klebsiella_quasipneumoniae_UCICRE14	ESL72045.1	4362928	4363830	903	+		cation-efflux pump FieF
37	Klebsiella_similipneumoniae_07A044	CDN04682.1	58760	59662	903	+	fieF	zinc transporter
37	Klebsiella_similipneumoniae_193_KOXY	WP_002882907.1	23527	24429	903	+		cation-efflux pump FieF
37	Klebsiella_similipneumoniae_385_ECLO	WP_002882907.1	23527	24429	903	+		cation-efflux pump FieF
37	Klebsiella_similipneumoniae_ATCC_700603	AMR13758.1	3881663	3882565	903	+		divalent metal cation transporter FieF
37	Klebsiella_similipneumoniae_HKUOPA4	ASR23095.1	4206215	4207117	903	+	fieF	cation-efflux pump FieF
37	Klebsiella_similipneumoniae_HKUOPJ4	ASR28545.1	4955382	4956284	903	+	fieF	cation-efflux pump FieF
37	Klebsiella_similipneumoniae_HKUOPL4	ASR31489.1	2895356	2896258	903	+	fieF	cation-efflux pump FieF
37	Klebsiella_similipneumoniae_KPC142	KPC142_04474	5100963	5101865	903	-	fieF	Cation-efflux pump FieF
37	Klebsiella_similipneumoniae_MGH_44	ESM61812.1	3393651	3394553	903	+		cation-efflux pump FieF
37	Klebsiella_variicola_BIDMC_61	KDH20203.1	61967	62869	903	+		cation-efflux pump FieF
37	Klebsiella_variicola_BIDMC88	KMI06059.1	5420784	5421686	903	+		cation-efflux pump FieF
37	Klebsiella_variicola_BZ19	KFJ98565.1	12499	13401	903	+	fieF	ferrous iron transporter
37	Klebsiella_variicola_GJ1	AQL13794.1	79873	80775	903	+		divalent metal cation transporter FieF
37	Klebsiella_variicola_MGH_20	ESN32343.1	4598111	4599013	903	+		cation-efflux pump FieF
37	Klebsiella_variicola_MGH_40	ESM68036.1	1333970	1334872	903	+		cation-efflux pump FieF
37	Klebsiella_variicola_MGH_80	KDL98470.1	59224	60126	903	+		cation-efflux pump FieF
37	Klebsiella_variicola_UCI_18	EWD77561.1	1361837	1362739	903	+		cation-efflux pump FieF
37	Klebsiella_variicola_UCICRE10	ESL92992.1	64947	65849	903	+		cation-efflux pump FieF
38	Klebsiella_pneumoniae_1084	AFQ68137.1	5270276	5271238	963	-		6-phosphofructokinase
38	Klebsiella_pneumoniae_CAV1193	ALR25220.1	2119542	2120504	963	-		ATP-dependent 6-phosphofructokinase
38	Klebsiella_pneumoniae_DSM_30104	EJK88887.1	59644	60606	963	+		6-phosphofructokinase
38	Klebsiella_pneumoniae_HS11286	AEW58773.1	80983	81945	963	+		6-phosphofructokinase
38	Klebsiella_pneumoniae_KCTC_2242	AEK00704.1	5078071	5079033	963	+		6-phosphofructokinase
38	Klebsiella_pneumoniae_Kp13	AHE47056.1	5195922	5196884	963	-	pfkA	6-phosphofructokinase
38	Klebsiella_pneumoniae_KP617	ALH86523.1	3526142	3527104	963	-		6-phosphofructokinase
38	Klebsiella_pneumoniae_MGH_78578	ABR79602.1	4623700	4624662	963	+	pfkA	6-phosphofructokinase
38	Klebsiella_pneumoniae_NTUH-K2044	BAH60998.1	80778	81740	963	+	pfkA	6-phosphofructokinase
38	Klebsiella_quasipneumoniae_01A030	CDQ12529.1	69253	70215	963	+	pfkA	6-phosphofructokinase I
38	Klebsiella_quasipneumoniae_18A069	CDN03138.1	29287	30249	963	+	pfkA	6-phosphofructokinase I
38	Klebsiella_quasipneumoniae_21_GR_13	OCU22081.1	34861	35823	963	-		6-phosphofructokinase
38	Klebsiella_quasipneumoniae_AK_SD_007	OVY37365.1	34811	35773	963	-		ATP-dependent 6-phosphofructokinase
38	Klebsiella_quasipneumoniae_ARLG-2711	OVQ93137.1	34860	35822	963	-		ATP-dependent 6-phosphofructokinase
38	Klebsiella_quasipneumoniae_FI_HV_2014	KNG96581.1	36429	37391	963	-		6-phosphofructokinase
38	Klebsiella_quasipneumoniae_MGH96	KMH21960.1	71103	72065	963	+		6-phosphofructokinase
38	Klebsiella_quasipneumoniae_PO1285	OVV02217.1	34804	35766	963	-		ATP-dependent 6-phosphofructokinase
38	Klebsiella_quasipneumoniae_UCICRE14	ESL72046.1	4364027	4364989	963	+		6-phosphofructokinase
38	Klebsiella_similipneumoniae_07A044	CDN04683.1	59859	60821	963	+	pfkA	6-phosphofructokinase I
38	Klebsiella_similipneumoniae_193_KOXY	WP_002882911.1	24626	25588	963	+		ATP-dependent 6-phosphofructokinase
38	Klebsiella_similipneumoniae_385_ECLO	WP_002882911.1	24626	25588	963	+		ATP-dependent 6-phosphofructokinase
38	Klebsiella_similipneumoniae_ATCC_700603	AMR13759.1	3882762	3883724	963	+		6-phosphofructokinase
38	Klebsiella_similipneumoniae_HKUOPA4	ASR23096.1	4207314	4208276	963	+		ATP-dependent 6-phosphofructokinase
38	Klebsiella_similipneumoniae_HKUOPJ4	ASR28546.1	4956481	4957443	963	+		ATP-dependent 6-phosphofructokinase
38	Klebsiella_similipneumoniae_HKUOPL4	ASR31490.1	2896455	2897417	963	+		ATP-dependent 6-phosphofructokinase
38	Klebsiella_similipneumoniae_KPC142	KPC142_04473	5099804	5100766	963	-	pfkA	6-phosphofructokinase
38	Klebsiella_similipneumoniae_MGH_44	ESM61813.1	3394750	3395712	963	+		6-phosphofructokinase
38	Klebsiella_variicola_BIDMC_61	KDH20204.1	63066	64028	963	+		6-phosphofructokinase
38	Klebsiella_variicola_BIDMC88	KMI06060.1	5421883	5422845	963	+		6-phosphofructokinase
38	Klebsiella_variicola_BZ19	KFJ98566.1	13598	14560	963	+		6-phosphofructokinase
38	Klebsiella_variicola_GJ1	AQL13795.1	80972	81934	963	+		6-phosphofructokinase
38	Klebsiella_variicola_MGH_20	ESN32344.1	4599210	4600172	963	+		6-phosphofructokinase
38	Klebsiella_variicola_MGH_40	ESM68037.1	1335069	1336031	963	+		6-phosphofructokinase
38	Klebsiella_variicola_MGH_80	KDL98471.1	60323	61285	963	+		6-phosphofructokinase
38	Klebsiella_variicola_UCI_18	EWD77562.1	1362936	1363898	963	+		6-phosphofructokinase
38	Klebsiella_variicola_UCICRE10	ESL92993.1	66046	67008	963	+		6-phosphofructokinase
39	Klebsiella_pneumoniae_1084	AFQ68135.1	5268716	5269636	921	+		1,4-dihydroxy-2-naphthoate octaprenyltransferase
39	Klebsiella_pneumoniae_CAV1193	ALR25218.1	2117982	2118902	921	+		1,4-dihydroxy-2-naphthoate octaprenyltransferase
39	Klebsiella_pneumoniae_DSM_30104	EJK88889.1	61246	62166	921	-		1,4-dihydroxy-2-naphthoate octaprenyltransferase
39	Klebsiella_pneumoniae_HS11286	AEW58775.1	82585	83505	921	-		1,4-dihydroxy-2-naphthoate octaprenyltransferase
39	Klebsiella_pneumoniae_KCTC_2242	AEK00706.1	5079673	5080593	921	-		1,4-dihydroxy-2-naphthoate octaprenyltransferase
39	Klebsiella_pneumoniae_Kp13	AHE47054.1	5194362	5195282	921	+	menA	1,4-dihydroxy-2-naphthoate octaprenyltransferase
39	Klebsiella_pneumoniae_KP617	ALH86521.1	3524582	3525502	921	+		1,4-dihydroxy-2-naphthoate octaprenyltransferase
39	Klebsiella_pneumoniae_MGH_78578	ABR79604.1	4625302	4626222	921	-	menA	1,4-dihydroxy-2-naphthoate octaprenyltransferase
39	Klebsiella_pneumoniae_NTUH-K2044	BAH61000.1	82380	83306	927	-	menA	1,4-dihydroxy-2-naphthoate octaprenyltransferase
39	Klebsiella_quasipneumoniae_01A030	CDQ12531.1	70855	71775	921	-	menA	1,4-dihydroxy-2-naphthoate octaprenyltransferase
39	Klebsiella_quasipneumoniae_18A069	CDN03140.1	30889	31809	921	-	menA	1,4-dihydroxy-2-naphthoate octaprenyltransferase
39	Klebsiella_quasipneumoniae_21_GR_13	OCU22079.1	33301	34221	921	+		1,4-dihydroxy-2-naphthoate polyprenyltransferase
39	Klebsiella_quasipneumoniae_AK_SD_007	OVY37363.1	33251	34171	921	+		1,4-dihydroxy-2-naphthoate polyprenyltransferase
39	Klebsiella_quasipneumoniae_ARLG-2711	OVQ93199.1	33294	34220	927	+		1,4-dihydroxy-2-naphthoate polyprenyltransferase
39	Klebsiella_quasipneumoniae_FI_HV_2014	KNG96579.1	34869	35789	921	+		1,4-dihydroxy-2-naphthoate octaprenyltransferase
39	Klebsiella_quasipneumoniae_MGH96	KMH21962.1	72705	73625	921	-		1,4-dihydroxy-2-naphthoate octaprenyltransferase
39	Klebsiella_quasipneumoniae_PO1285	OVV02215.1	33244	34164	921	+		1,4-dihydroxy-2-naphthoate polyprenyltransferase
39	Klebsiella_quasipneumoniae_UCICRE14	ESL72048.1	4365629	4366549	921	-		1,4-dihydroxy-2-naphthoate octaprenyltransferase
39	Klebsiella_similipneumoniae_07A044	CDN04685.1	61461	62381	921	-	menA	1,4-dihydroxy-2-naphthoate octaprenyltransferase
39	Klebsiella_similipneumoniae_193_KOXY	WP_004203673.1	26228	27148	921	-		1,4-dihydroxy-2-naphthoate polyprenyltransferase
39	Klebsiella_similipneumoniae_385_ECLO	WP_004203673.1	26228	27148	921	-		1,4-dihydroxy-2-naphthoate polyprenyltransferase
39	Klebsiella_similipneumoniae_ATCC_700603	AMR13761.1	3884364	3885284	921	-		1,4-dihydroxy-2-naphthoate polyprenyltransferase
39	Klebsiella_similipneumoniae_HKUOPA4	ASR23098.1	4208916	4209836	921	-		1,4-dihydroxy-2-naphthoate octaprenyltransferase
39	Klebsiella_similipneumoniae_HKUOPJ4	ASR28548.1	4958083	4959003	921	-		1,4-dihydroxy-2-naphthoate octaprenyltransferase
39	Klebsiella_similipneumoniae_HKUOPL4	ASR31492.1	2898057	2898977	921	-		1,4-dihydroxy-2-naphthoate octaprenyltransferase
39	Klebsiella_similipneumoniae_KPC142	KPC142_04471	5098244	5099164	921	+		1,4-dihydroxy-2-naphthoate octaprenyltransferase
39	Klebsiella_similipneumoniae_MGH_44	ESM61815.1	3396352	3397272	921	-		1,4-dihydroxy-2-naphthoate octaprenyltransferase
39	Klebsiella_variicola_BIDMC_61	KDH20206.1	64668	65588	921	-		1,4-dihydroxy-2-naphthoate octaprenyltransferase
39	Klebsiella_variicola_BIDMC88	KMI06062.1	5423485	5424405	921	-		1,4-dihydroxy-2-naphthoate octaprenyltransferase
39	Klebsiella_variicola_BZ19	KFJ98568.1	15200	16120	921	-		1,4-dihydroxy-2-naphthoate octaprenyltransferase
39	Klebsiella_variicola_GJ1	AQL13797.1	82574	83494	921	-		1,4-dihydroxy-2-naphthoate polyprenyltransferase
39	Klebsiella_variicola_MGH_20	ESN32346.1	4600812	4601732	921	-		1,4-dihydroxy-2-naphthoate octaprenyltransferase
39	Klebsiella_variicola_MGH_40	ESM68039.1	1336671	1337591	921	-		1,4-dihydroxy-2-naphthoate octaprenyltransferase
39	Klebsiella_variicola_MGH_80	KDL98473.1	61925	62845	921	-		1,4-dihydroxy-2-naphthoate octaprenyltransferase
39	Klebsiella_variicola_UCI_18	EWD77564.1	1364538	1365458	921	-		1,4-dihydroxy-2-naphthoate octaprenyltransferase
39	Klebsiella_variicola_UCICRE10	ESL92995.1	67648	68568	921	-		1,4-dihydroxy-2-naphthoate octaprenyltransferase
43	Klebsiella_pneumoniae_1084	AFQ68127.1	5259932	5261092	1161	-		Cystathionine gamma-synthase
43	Klebsiella_pneumoniae_CAV1193	ALR25210.1	2109198	2110358	1161	-		O-succinylhomoserine (thiol)-lyase
43	Klebsiella_pneumoniae_DSM_30104	EJK88898.1	69790	70950	1161	+		cystathionine gamma-synthase
43	Klebsiella_pneumoniae_HS11286	AEW58784.1	91129	92289	1161	+		cystathionine beta-lyase
43	Klebsiella_pneumoniae_KCTC_2242	AEK00714.1	5088199	5089359	1161	+		cystathionine gamma-synthase
43	Klebsiella_pneumoniae_Kp13	AHE47045.1	5185578	5186738	1161	-	metB	Cystathionine gamma-synthase
43	Klebsiella_pneumoniae_KP617	ALH86513.1	3515797	3516957	1161	-		cystathionine gamma-synthase
43	Klebsiella_pneumoniae_MGH_78578	ABR79612.1	4633846	4635006	1161	+	metB	cystathionine gamma-synthase
43	Klebsiella_pneumoniae_NTUH-K2044	BAH61008.1	90924	92084	1161	+	metB	cystathionine gamma-synthase
43	Klebsiella_quasipneumoniae_01A030	CDQ12539.1	79396	80556	1161	+	metB	cystathionine gamma-synthase, PLP-dependent
43	Klebsiella_quasipneumoniae_18A069	CDN03148.1	1614	2774	1161	+	metB	cystathionine gamma-synthase, PLP-dependent
43	Klebsiella_quasipneumoniae_21_GR_13	OCU22071.1	24520	25680	1161	-		cystathionine gamma-synthase
43	Klebsiella_quasipneumoniae_AK_SD_007	OVY37356.1	24470	25630	1161	-		cystathionine gamma-synthase
43	Klebsiella_quasipneumoniae_ARLG-2711	OVQ93128.1	24519	25679	1161	-		cystathionine gamma-synthase
43	Klebsiella_quasipneumoniae_FI_HV_2014	KNG96571.1	26088	27248	1161	-		cystathionine gamma-synthase
43	Klebsiella_quasipneumoniae_MGH96	KMH21970.1	81246	82406	1161	+		cystathionine gamma-synthase
43	Klebsiella_quasipneumoniae_PO1285	OVV02208.1	24466	25626	1161	-		cystathionine gamma-synthase
43	Klebsiella_quasipneumoniae_UCICRE14	ESL72056.1	4374170	4375330	1161	+		cystathionine gamma-synthase
43	Klebsiella_similipneumoniae_07A044	CDN04693.1	70002	71162	1161	+	metB	cystathionine gamma-synthase, PLP-dependent
43	Klebsiella_similipneumoniae_193_KOXY	WP_077258601.1	10	1092	1083	+		cystathionine gamma-synthase
43	Klebsiella_similipneumoniae_385_ECLO	WP_004203678.1	34769	35929	1161	+		cystathionine gamma-synthase
43	Klebsiella_similipneumoniae_ATCC_700603	AMR13769.1	3892905	3894065	1161	+		cystathionine gamma-synthase
43	Klebsiella_similipneumoniae_HKUOPA4	ASR23106.1	4217457	4218617	1161	+		cystathionine gamma-synthase
43	Klebsiella_similipneumoniae_HKUOPJ4	ASR28556.1	4966624	4967784	1161	+		cystathionine gamma-synthase
43	Klebsiella_similipneumoniae_HKUOPL4	ASR31500.1	2906598	2907758	1161	+		cystathionine gamma-synthase
43	Klebsiella_similipneumoniae_KPC142	KPC142_04463	5089463	5090623	1161	-	metB	Cystathionine gamma-synthase
43	Klebsiella_similipneumoniae_MGH_44	ESM61823.1	3404893	3406053	1161	+		cystathionine gamma-synthase
43	Klebsiella_variicola_BIDMC_61	KDH20214.1	73208	74368	1161	+		cystathionine gamma-synthase
43	Klebsiella_variicola_BIDMC88	KMI06070.1	5432024	5433184	1161	+		cystathionine gamma-synthase
43	Klebsiella_variicola_BZ19	KFJ98575.1	23738	24898	1161	+		cystathionine gamma-synthase
43	Klebsiella_variicola_GJ1	AQL13805.1	91113	92273	1161	+		cystathionine gamma-synthase
43	Klebsiella_variicola_MGH_20	ESN32354.1	4609351	4610511	1161	+		cystathionine gamma-synthase
43	Klebsiella_variicola_MGH_40	ESM68047.1	1345210	1346370	1161	+		cystathionine gamma-synthase
43	Klebsiella_variicola_MGH_80	KDL98481.1	70464	71624	1161	+		cystathionine gamma-synthase
43	Klebsiella_variicola_UCI_18	EWD77572.1	1373065	1374225	1161	+		cystathionine gamma-synthase
43	Klebsiella_variicola_UCICRE10	ESL93003.1	76187	77347	1161	+		cystathionine gamma-synthase
44	Klebsiella_pneumoniae_1084	AFQ68126.1	5257497	5259929	2433	-		Aspartokinase
44	Klebsiella_pneumoniae_CAV1193	ALR25209.1	2106763	2109195	2433	-	metL	bifunctional aspartokinase II/homoserine dehydrogenase II
44	Klebsiella_pneumoniae_DSM_30104	EJK88899.1	70953	73385	2433	+		aspartate kinase II/homoserine dehydrogenase II
44	Klebsiella_pneumoniae_HS11286	AEW58785.1	92292	94724	2433	+		bifunctional aspartate kinase II/homoserine dehydrogenase II
44	Klebsiella_pneumoniae_KCTC_2242	AEK00715.1	5089362	5091794	2433	+	metL	bifunctional aspartate kinase II/homoserine dehydrogenase II
44	Klebsiella_pneumoniae_Kp13	AHE47044.1	5183143	5185473	2331	-	metL	Bifunctional aspartokinase/homoserine dehydrogenase 2
44	Klebsiella_pneumoniae_KP617	ALH86512.1	3513362	3515794	2433	-	metL	aspartate kinase
44	Klebsiella_pneumoniae_MGH_78578	ABR79613.1	4635009	4637441	2433	+	metL	bifunctional aspartate kinase II/homoserine dehydrogenase II
44	Klebsiella_pneumoniae_NTUH-K2044	BAH61009.1	92087	94519	2433	+	metL	bifunctional aspartate kinase II/homoserine dehydrogenase II
44	Klebsiella_quasipneumoniae_01A030	CDQ12540.1	80559	82991	2433	+	metL	fused aspartokinase II; homoserine dehydrogenase II
44	Klebsiella_quasipneumoniae_18A069	CDN03149.1	2777	5209	2433	+	metL	fused aspartokinase II; homoserine dehydrogenase II
44	Klebsiella_quasipneumoniae_21_GR_13	OCU22070.1	22085	24517	2433	-		bifunctional aspartate kinase/homoserine dehydrogenase II
44	Klebsiella_quasipneumoniae_AK_SD_007	OVY37355.1	22035	24467	2433	-	metL	bifunctional aspartate kinase/homoserine dehydrogenase II
44	Klebsiella_quasipneumoniae_ARLG-2711	OVQ93127.1	22084	24516	2433	-	metL	bifunctional aspartokinase II/homoserine dehydrogenase II
44	Klebsiella_quasipneumoniae_FI_HV_2014	KNG96570.1	23653	26085	2433	-	metL	aspartate kinase
44	Klebsiella_quasipneumoniae_MGH96	KMH21971.1	82409	84841	2433	+		bifunctional aspartokinase/homoserine dehydrogenase 2
44	Klebsiella_quasipneumoniae_PO1285	OVV02207.1	22031	24463	2433	-	metL	bifunctional aspartate kinase/homoserine dehydrogenase II
44	Klebsiella_quasipneumoniae_UCICRE14	ESL72057.1	4375333	4377765	2433	+		bifunctional aspartokinase/homoserine dehydrogenase 2
44	Klebsiella_similipneumoniae_07A044	CDN04694.1	71165	73597	2433	+	metL	fused aspartokinase II; homoserine dehydrogenase II
44	Klebsiella_similipneumoniae_193_KOXY	WP_049092679.1	1095	3328	2234	+	metL	bifunctional aspartate kinase/homoserine dehydrogenase II
44	Klebsiella_similipneumoniae_385_ECLO	WP_023291529.1	35932	38364	2433	+	metL	bifunctional aspartokinase II/homoserine dehydrogenase II
44	Klebsiella_similipneumoniae_ATCC_700603	AMR13770.1	3894068	3896500	2433	+		bifunctional aspartate kinase/homoserine dehydrogenase II
44	Klebsiella_similipneumoniae_HKUOPA4	ASR23107.1	4218620	4221052	2433	+	metL	bifunctional aspartokinase II/homoserine dehydrogenase II
44	Klebsiella_similipneumoniae_HKUOPJ4	ASR28557.1	4967787	4970219	2433	+	metL	bifunctional aspartokinase II/homoserine dehydrogenase II
44	Klebsiella_similipneumoniae_HKUOPL4	ASR31501.1	2907761	2910193	2433	+	metL	bifunctional aspartokinase II/homoserine dehydrogenase II
44	Klebsiella_similipneumoniae_KPC142	KPC142_04462	5087028	5089460	2433	-	metL	Bifunctional aspartokinase/homoserine dehydrogenase 2
44	Klebsiella_similipneumoniae_MGH_44	ESM61824.1	3406056	3408488	2433	+		bifunctional aspartokinase/homoserine dehydrogenase 2
44	Klebsiella_variicola_BIDMC_61	KDH20215.1	74371	76803	2433	+		bifunctional aspartokinase/homoserine dehydrogenase 2
44	Klebsiella_variicola_BIDMC88	KMI06071.1	5433187	5435619	2433	+		bifunctional aspartokinase/homoserine dehydrogenase 2
44	Klebsiella_variicola_BZ19	KFJ98576.1	24901	27333	2433	+	metL	aspartate kinase
44	Klebsiella_variicola_GJ1	AQL13806.1	92276	94708	2433	+		bifunctional aspartate kinase/homoserine dehydrogenase II
44	Klebsiella_variicola_MGH_20	ESN32355.1	4610514	4612946	2433	+		bifunctional aspartokinase/homoserine dehydrogenase 2
44	Klebsiella_variicola_MGH_40	ESM68048.1	1346373	1348805	2433	+		bifunctional aspartokinase/homoserine dehydrogenase 2
44	Klebsiella_variicola_MGH_80	KDL98482.1	71627	74059	2433	+		bifunctional aspartokinase/homoserine dehydrogenase 2
44	Klebsiella_variicola_UCI_18	EWD77573.1	1374228	1376660	2433	+		bifunctional aspartokinase/homoserine dehydrogenase 2
44	Klebsiella_variicola_UCICRE10	ESL93004.1	77350	79782	2433	+		bifunctional aspartokinase/homoserine dehydrogenase 2
45	Klebsiella_pneumoniae_1084	AFQ68119.1	5249972	5251075	1104	+		Glycerol dehydrogenase
45	Klebsiella_pneumoniae_CAV1193	ALR25202.1	2099240	2100343	1104	+	gldA	glycerol dehydrogenase
45	Klebsiella_pneumoniae_DSM_30104	EJK88903.1	79805	80908	1104	-		glycerol dehydrogenase
45	Klebsiella_pneumoniae_HS11286	AEW58792.1	101144	102247	1104	-		glycerol dehydrogenase
45	Klebsiella_pneumoniae_KCTC_2242	AEK00722.1	5098214	5099317	1104	-	gldA	glycerol dehydrogenase
45	Klebsiella_pneumoniae_Kp13	AHE47037.1	5175620	5176723	1104	+	gldA	Glycerol dehydrogenase
45	Klebsiella_pneumoniae_KP617	ALH86505.1	3505838	3506941	1104	+	gldA	glycerol dehydrogenase
45	Klebsiella_pneumoniae_MGH_78578	ABR79620.1	4643861	4644964	1104	-	gldA	glycerol dehydrogenase
45	Klebsiella_pneumoniae_NTUH-K2044	BAH61016.1	100940	102043	1104	-	gldA	glycerol dehydrogenase
45	Klebsiella_quasipneumoniae_01A030	CDQ12544.1	85606	86709	1104	-	gldA	glycerol dehydrogenase, NAD
45	Klebsiella_quasipneumoniae_18A069	CDN03153.1	7829	8932	1104	-	gldA	glycerol dehydrogenase, NAD
45	Klebsiella_quasipneumoniae_21_GR_13	OCU22066.1	18362	19465	1104	+	gldA	glycerol dehydrogenase
45	Klebsiella_quasipneumoniae_AK_SD_007	OVY37350.1	18312	19415	1104	+	gldA	glycerol dehydrogenase
45	Klebsiella_quasipneumoniae_ARLG-2711	OVQ93122.1	18366	19469	1104	+	gldA	glycerol dehydrogenase
45	Klebsiella_quasipneumoniae_FI_HV_2014	KNG96566.1	19935	21038	1104	+	gldA	glycerol dehydrogenase
45	Klebsiella_quasipneumoniae_MGH96	KMH21975.1	87460	88563	1104	-		glycerol dehydrogenase
45	Klebsiella_quasipneumoniae_PO1285	OVV02203.1	18313	19416	1104	+	gldA	glycerol dehydrogenase
45	Klebsiella_quasipneumoniae_UCICRE14	ESL72061.1	4380380	4381483	1104	-		glycerol dehydrogenase
45	Klebsiella_similipneumoniae_07A044	CDN04701.1	78955	80058	1104	-	gldA	glycerol dehydrogenase, NAD
45	Klebsiella_similipneumoniae_193_KOXY	WP_004203683.1	43722	44825	1104	-	gldA	glycerol dehydrogenase
45	Klebsiella_similipneumoniae_385_ECLO	WP_004203683.1	43722	44825	1104	-	gldA	glycerol dehydrogenase
45	Klebsiella_similipneumoniae_ATCC_700603	AMR13774.1	3899119	3900222	1104	-	gldA	glycerol dehydrogenase
45	Klebsiella_similipneumoniae_HKUOPA4	ASR23113.1	4226410	4227513	1104	-	gldA	glycerol dehydrogenase
45	Klebsiella_similipneumoniae_HKUOPJ4	ASR28563.1	4975577	4976680	1104	-	gldA	glycerol dehydrogenase
45	Klebsiella_similipneumoniae_HKUOPL4	ASR31507.1	2915551	2916654	1104	-	gldA	glycerol dehydrogenase
45	Klebsiella_similipneumoniae_KPC142	KPC142_04455	5080567	5081670	1104	+	gldA	Glycerol dehydrogenase
45	Klebsiella_similipneumoniae_MGH_44	ESM61830.1	3413846	3414949	1104	-		glycerol dehydrogenase
45	Klebsiella_variicola_BIDMC_61	KDH20221.1	82157	83260	1104	-		glycerol dehydrogenase
45	Klebsiella_variicola_BIDMC88	KMI06075.1	5438234	5439337	1104	-		glycerol dehydrogenase
45	Klebsiella_variicola_BZ19	KFJ98580.1	29948	31051	1104	-	gldA	glycerol dehydrogenase
45	Klebsiella_variicola_GJ1	AQL13812.1	100062	101165	1104	-	gldA	glycerol dehydrogenase
45	Klebsiella_variicola_MGH_20	ESN32359.1	4615561	4616664	1104	-		glycerol dehydrogenase
45	Klebsiella_variicola_MGH_40	ESM68052.1	1351421	1352524	1104	-		glycerol dehydrogenase
45	Klebsiella_variicola_MGH_80	KDL98488.1	79414	80517	1104	-		glycerol dehydrogenase
45	Klebsiella_variicola_UCI_18	EWD77579.1	1382014	1383117	1104	-		glycerol dehydrogenase
45	Klebsiella_variicola_UCICRE10	ESL93008.1	82398	83501	1104	-		glycerol dehydrogenase
48	Klebsiella_pneumoniae_1084	AFQ68113.1	5242165	5243169	1005	-		N-acetyl-gamma-glutamyl-phosphate reductase
48	Klebsiella_pneumoniae_CAV1193	ALR25196.1	2091433	2092437	1005	-		N-acetyl-gamma-glutamyl-phosphate reductase
48	Klebsiella_pneumoniae_DSM_30104	EJK88908.1	87711	88715	1005	+		N-acetyl-gamma-glutamyl-phosphate reductase
48	Klebsiella_pneumoniae_HS11286	AEW58798.1	109050	110054	1005	+		N-acetyl-gamma-glutamyl-phosphate reductase
48	Klebsiella_pneumoniae_KCTC_2242	AEK00728.1	5106120	5107124	1005	+	argC	N-acetyl-gamma-glutamyl-phosphate reductase
48	Klebsiella_pneumoniae_Kp13	AHE47032.1	5167813	5168817	1005	-	argC	N-acetyl-gamma-glutamyl-phosphate reductase
48	Klebsiella_pneumoniae_KP617	ALH86499.1	3498031	3499035	1005	-		N-acetyl-gamma-glutamyl-phosphate reductase
48	Klebsiella_pneumoniae_MGH_78578	ABR79626.1	4651767	4652771	1005	+	argC	N-acetyl-gamma-glutamyl-phosphate reductase
48	Klebsiella_pneumoniae_NTUH-K2044	BAH61022.1	108846	109850	1005	+	argC	N-acetyl-gamma-glutamyl-phosphate reductase
48	Klebsiella_quasipneumoniae_01A030	CDQ12551.1	93516	94520	1005	+	argC	N-acetyl-gamma-glutamylphosphate reductase, NAD(P)-binding
48	Klebsiella_quasipneumoniae_18A069	CDN03159.1	3300	4304	1005	+	argC	N-acetyl-gamma-glutamylphosphate reductase,NAD(P)-binding
48	Klebsiella_quasipneumoniae_21_GR_13	OCU22060.1	10551	11555	1005	-		N-acetyl-gamma-glutamyl-phosphate reductase
48	Klebsiella_quasipneumoniae_AK_SD_007	OVY37344.1	10501	11505	1005	-		N-acetyl-gamma-glutamyl-phosphate reductase
48	Klebsiella_quasipneumoniae_ARLG-2711	OVQ93116.1	10555	11559	1005	-		N-acetyl-gamma-glutamyl-phosphate reductase
48	Klebsiella_quasipneumoniae_FI_HV_2014	KNG96560.1	12124	13128	1005	-		N-acetyl-gamma-glutamyl-phosphate reductase
48	Klebsiella_quasipneumoniae_MGH96	KMH21981.1	95370	96374	1005	+		N-acetyl-gamma-glutamyl-phosphate reductase
48	Klebsiella_quasipneumoniae_PO1285	OVV02197.1	10502	11506	1005	-		N-acetyl-gamma-glutamyl-phosphate reductase
48	Klebsiella_quasipneumoniae_UCICRE14	ESL72067.1	4388290	4389294	1005	+		N-acetyl-gamma-glutamyl-phosphate reductase
48	Klebsiella_similipneumoniae_07A044	CDN04707.1	86864	87868	1005	+	argC	N-acetyl-gamma-glutamylphosphate reductase,NAD(P)-binding
48	Klebsiella_similipneumoniae_193_KOXY	WP_048293960.1	2292	3296	1005	+		N-acetyl-gamma-glutamyl-phosphate reductase
48	Klebsiella_similipneumoniae_385_ECLO	WP_004203689.1	51631	52635	1005	+		N-acetyl-gamma-glutamyl-phosphate reductase
48	Klebsiella_similipneumoniae_ATCC_700603	AMR13780.1	3907028	3908032	1005	+		N-acetyl-gamma-glutamyl-phosphate reductase
48	Klebsiella_similipneumoniae_HKUOPA4	ASR23119.1	4234319	4235323	1005	+		N-acetyl-gamma-glutamyl-phosphate reductase
48	Klebsiella_similipneumoniae_HKUOPJ4	ASR28569.1	4983486	4984490	1005	+		N-acetyl-gamma-glutamyl-phosphate reductase
48	Klebsiella_similipneumoniae_HKUOPL4	ASR31513.1	2923460	2924464	1005	+		N-acetyl-gamma-glutamyl-phosphate reductase
48	Klebsiella_similipneumoniae_KPC142	KPC142_04449	5072757	5073761	1005	-	argC	N-acetyl-gamma-glutamyl-phosphate reductase
48	Klebsiella_similipneumoniae_MGH_44	ESM61836.1	3421755	3422759	1005	+		N-acetyl-gamma-glutamyl-phosphate reductase
48	Klebsiella_variicola_BIDMC_61	KDH20227.1	90067	91071	1005	+		N-acetyl-gamma-glutamyl-phosphate reductase
48	Klebsiella_variicola_BIDMC88	KMI06081.1	5446144	5447148	1005	+		N-acetyl-gamma-glutamyl-phosphate reductase
48	Klebsiella_variicola_BZ19	KFJ98586.1	37858	38862	1005	+		N-acetyl-gamma-glutamyl-phosphate reductase
48	Klebsiella_variicola_GJ1	AQL13818.1	107973	108977	1005	+		N-acetyl-gamma-glutamyl-phosphate reductase
48	Klebsiella_variicola_MGH_20	ESN32365.1	4623471	4624475	1005	+		N-acetyl-gamma-glutamyl-phosphate reductase
48	Klebsiella_variicola_MGH_40	ESM68058.1	1359332	1360336	1005	+		N-acetyl-gamma-glutamyl-phosphate reductase
48	Klebsiella_variicola_MGH_80	KDL98494.1	87324	88328	1005	+		N-acetyl-gamma-glutamyl-phosphate reductase
48	Klebsiella_variicola_UCI_18	EWD77585.1	1389925	1390929	1005	+		N-acetyl-gamma-glutamyl-phosphate reductase
48	Klebsiella_variicola_UCICRE10	ESL93014.1	90309	91313	1005	+		N-acetyl-gamma-glutamyl-phosphate reductase
49	Klebsiella_pneumoniae_1084	AFQ68111.1	5239909	5241282	1374	-		Argininosuccinate lyase
49	Klebsiella_pneumoniae_CAV1193	ALR25194.1	2089177	2090550	1374	-		argininosuccinate lyase
49	Klebsiella_pneumoniae_DSM_30104	EJK88909.1	89598	90971	1374	+		argininosuccinate lyase
49	Klebsiella_pneumoniae_HS11286	AEW58800.1	110937	112310	1374	+		argininosuccinate lyase
49	Klebsiella_pneumoniae_KCTC_2242	AEK00730.1	5108007	5109380	1374	+		argininosuccinate lyase
49	Klebsiella_pneumoniae_Kp13	AHE47030.1	5165557	5166930	1374	-	argH	Argininosuccinate lyase
49	Klebsiella_pneumoniae_KP617	ALH86497.1	3495775	3497148	1374	-		argininosuccinate lyase
49	Klebsiella_pneumoniae_MGH_78578	ABR79628.1	4653654	4655027	1374	+	argH	argininosuccinate lyase
49	Klebsiella_pneumoniae_NTUH-K2044	BAH61024.1	110733	112106	1374	+	argH	argininosuccinate lyase
49	Klebsiella_quasipneumoniae_01A030	CDQ12553.1	95404	96777	1374	+	argH	argininosuccinate lyase
49	Klebsiella_quasipneumoniae_18A069	CDN03161.1	5188	6561	1374	+	argH	argininosuccinate lyase
49	Klebsiella_quasipneumoniae_21_GR_13	OCU22058.1	8294	9667	1374	-		argininosuccinate lyase
49	Klebsiella_quasipneumoniae_AK_SD_007	OVY37342.1	9576	9756	181	+		hypothetical protein
49	Klebsiella_quasipneumoniae_ARLG-2711	OVQ93114.1	9630	9810	181	+		hypothetical protein
49	Klebsiella_quasipneumoniae_FI_HV_2014	KNG96558.1	9867	11240	1374	-		argininosuccinate lyase
49	Klebsiella_quasipneumoniae_MGH96	KMH21983.1	97258	98631	1374	+		argininosuccinate lyase
49	Klebsiella_quasipneumoniae_PO1285	OVV02195.1	9577	9757	181	+		hypothetical protein
49	Klebsiella_quasipneumoniae_UCICRE14	ESL72069.1	4390178	4391551	1374	+		argininosuccinate lyase
49	Klebsiella_similipneumoniae_07A044	CDN04709.1	88752	90125	1374	+	argH	argininosuccinate lyase
49	Klebsiella_similipneumoniae_193_KOXY	WP_049092592.1	5613	5813	201	+		hypothetical protein
49	Klebsiella_similipneumoniae_385_ECLO	WP_049116376.1	54947	55150	204	+		hypothetical protein
49	Klebsiella_similipneumoniae_ATCC_700603	AMR13782.1	3908916	3910289	1374	+		argininosuccinate lyase
49	Klebsiella_similipneumoniae_HKUOPA4	ASR23121.1	4236207	4237580	1374	+		argininosuccinate lyase
49	Klebsiella_similipneumoniae_HKUOPJ4	ASR28571.1	4985374	4986747	1374	+		argininosuccinate lyase
49	Klebsiella_similipneumoniae_HKUOPL4	ASR31515.1	2925348	2926721	1374	+		argininosuccinate lyase
49	Klebsiella_similipneumoniae_KPC142	KPC142_04447	5070500	5071873	1374	-	argH	Argininosuccinate lyase
49	Klebsiella_similipneumoniae_MGH_44	ESM61838.1	3423642	3425015	1374	+		argininosuccinate lyase
49	Klebsiella_variicola_BIDMC_61	KDH20229.1	91953	93326	1374	+		argininosuccinate lyase
49	Klebsiella_variicola_BIDMC88	KMI06083.1	5448030	5449403	1374	+		argininosuccinate lyase
49	Klebsiella_variicola_BZ19	KFJ98588.1	39744	41117	1374	+		argininosuccinate lyase
49	Klebsiella_variicola_GJ1	AQL13820.1	109859	111232	1374	+		argininosuccinate lyase
49	Klebsiella_variicola_MGH_20	ESN32367.1	4625357	4626730	1374	+		argininosuccinate lyase
49	Klebsiella_variicola_MGH_40	ESM68060.1	1361218	1362591	1374	+		argininosuccinate lyase
49	Klebsiella_variicola_MGH_80	KDL98496.1	89210	90583	1374	+		argininosuccinate lyase
49	Klebsiella_variicola_UCI_18	EWD77587.1	1391811	1393184	1374	+		argininosuccinate lyase
49	Klebsiella_variicola_UCICRE10	ESL93016.1	92195	93568	1374	+		argininosuccinate lyase
50	Klebsiella_pneumoniae_1084	AFQ68109.1	5237314	5238750	1437	+		Soluble pyridine nucleotide transhydrogenase
50	Klebsiella_pneumoniae_CAV1193	ALR25192.1	2086616	2088016	1401	+		pyridine nucleotide transhydrogenase
50	Klebsiella_pneumoniae_DSM_30104	EJK88910.1	92131	93531	1401	-		soluble pyridine nucleotide transhydrogenase
50	Klebsiella_pneumoniae_HS11286	AEW58802.1	113469	114803	1335	-		soluble pyridine nucleotide transhydrogenase
50	Klebsiella_pneumoniae_KCTC_2242	AEK00732.1	5110541	5111941	1401	-		soluble pyridine nucleotide transhydrogenase
50	Klebsiella_pneumoniae_Kp13	AHE47028.1	5162960	5164396	1437	+	sthA	Soluble pyridine nucleotide transhydrogenase
50	Klebsiella_pneumoniae_KP617	ALH86495.1	3493215	3494615	1401	+		pyridine nucleotide transhydrogenase
50	Klebsiella_pneumoniae_MGH_78578	ABR79630.1	4656187	4657587	1401	-	udhA	soluble pyridine nucleotide transhydrogenase
50	Klebsiella_pneumoniae_NTUH-K2044	BAH61026.1	113265	114665	1401	-	udhA	soluble pyridine nucleotide transhydrogenase
50	Klebsiella_quasipneumoniae_01A030	CDQ12555.1	97938	99338	1401	-	sthA	pyridine nucleotide transhydrogenase, soluble
50	Klebsiella_quasipneumoniae_18A069	CDN03163.1	7720	9120	1401	-	sthA	pyridine nucleotide transhydrogenase, soluble
50	Klebsiella_quasipneumoniae_21_GR_13	OCU22056.1	5734	7134	1401	+		NAD(P)(+) transhydrogenase
50	Klebsiella_quasipneumoniae_AK_SD_007	OVY37340.1	5684	7084	1401	+		NAD(P)(+) transhydrogenase
50	Klebsiella_quasipneumoniae_ARLG-2711	OVQ93112.1	5739	7139	1401	+		NAD(P)(+) transhydrogenase
50	Klebsiella_quasipneumoniae_FI_HV_2014	KNG96556.1	7306	8706	1401	+		pyridine nucleotide transhydrogenase
50	Klebsiella_quasipneumoniae_MGH96	KMH21985.1	99791	101191	1401	-		soluble pyridine nucleotide transhydrogenase
50	Klebsiella_quasipneumoniae_PO1285	OVV02193.1	5684	7084	1401	+		NAD(P)(+) transhydrogenase
50	Klebsiella_quasipneumoniae_UCICRE14	ESL72071.1	4392710	4394110	1401	-		soluble pyridine nucleotide transhydrogenase
50	Klebsiella_similipneumoniae_07A044	CDN04711.1	91284	92684	1401	-	sthA	pyridine nucleotide transhydrogenase, soluble
50	Klebsiella_similipneumoniae_193_KOXY	WP_002883016.1	57647	58268	622	+		DNA-binding transcriptional regulator FabR
50	Klebsiella_similipneumoniae_385_ECLO	WP_002883016.1	57647	58268	622	+		DNA-binding transcriptional regulator FabR
50	Klebsiella_similipneumoniae_ATCC_700603	AMR13784.1	3911448	3912848	1401	-		NAD(P)(+) transhydrogenase
50	Klebsiella_similipneumoniae_HKUOPA4	ASR23123.1	4238740	4240140	1401	-		pyridine nucleotide transhydrogenase
50	Klebsiella_similipneumoniae_HKUOPJ4	ASR28573.1	4987907	4989307	1401	-		pyridine nucleotide transhydrogenase
50	Klebsiella_similipneumoniae_HKUOPL4	ASR31517.1	2927881	2929281	1401	-		pyridine nucleotide transhydrogenase
50	Klebsiella_similipneumoniae_KPC142	KPC142_07208	5068006	5069340	1335	+	sthA	Soluble pyridine nucleotide transhydrogenase
50	Klebsiella_similipneumoniae_MGH_44	ESM61840.1	3426174	3427574	1401	-		soluble pyridine nucleotide transhydrogenase
50	Klebsiella_variicola_BIDMC_61	KDH20231.1	94486	95886	1401	-		soluble pyridine nucleotide transhydrogenase
50	Klebsiella_variicola_BIDMC88	KMI05909.1	5450758	5452158	1401	-		soluble pyridine nucleotide transhydrogenase
50	Klebsiella_variicola_BZ19	KFJ98590.1	42277	43677	1401	-		pyridine nucleotide transhydrogenase
50	Klebsiella_variicola_GJ1	AQL13822.1	112392	113792	1401	-		NAD(P)(+) transhydrogenase
50	Klebsiella_variicola_MGH_20	ESN32369.1	4627890	4629290	1401	-		soluble pyridine nucleotide transhydrogenase
50	Klebsiella_variicola_MGH_40	ESM68062.1	1363750	1365150	1401	-		soluble pyridine nucleotide transhydrogenase
50	Klebsiella_variicola_MGH_80	KDL98498.1	91743	93143	1401	-		soluble pyridine nucleotide transhydrogenase
50	Klebsiella_variicola_UCI_18	EWD77589.1	1394344	1395744	1401	-		soluble pyridine nucleotide transhydrogenase
50	Klebsiella_variicola_UCICRE10	ESL93018.1	94728	96128	1401	-		soluble pyridine nucleotide transhydrogenase
51	Klebsiella_pneumoniae_1084	AFQ68106.1	5234991	5236091	1101	+		tRNA (Uracil54-C5-)-methyltransferase
51	Klebsiella_pneumoniae_CAV1193	ALR25189.1	2084257	2085357	1101	+		tRNA (uracil-5-)-methyltransferase
51	Klebsiella_pneumoniae_DSM_30104	EJK88912.1	94791	95891	1101	-		tRNA (uracil-5-)-methyltransferase
51	Klebsiella_pneumoniae_HS11286	AEW58805.1	116128	117228	1101	-		tRNA (uracil-5-)-methyltransferase
51	Klebsiella_pneumoniae_KCTC_2242	AEK00735.1	5113200	5114300	1101	-		tRNA (uracil-5-)-methyltransferase
51	Klebsiella_pneumoniae_Kp13	AHE47025.1	5160637	5161737	1101	+	trmA	tRNA (uracil-5-)-methyltransferase
51	Klebsiella_pneumoniae_KP617	ALH86492.1	3490856	3491956	1101	+		tRNA (uracil-5-)-methyltransferase
51	Klebsiella_pneumoniae_MGH_78578	ABR79633.1	4658846	4659946	1101	-	trmA	tRNA (uracil-5-)-methyltransferase
51	Klebsiella_pneumoniae_NTUH-K2044	BAH61029.1	115924	117024	1101	-	trmA	tRNA (uracil-5-)-methyltransferase
51	Klebsiella_quasipneumoniae_01A030	CDQ12558.1	100596	101696	1101	-	trmA	tRNA (uracil-5-)-methyltransferase
51	Klebsiella_quasipneumoniae_18A069	CDN03166.1	10378	11478	1101	-	trmA	tRNA (uracil-5-)-methyltransferase
51	Klebsiella_quasipneumoniae_21_GR_13	OCU22053.1	3376	4476	1101	+		tRNA (uridine(54)-C5)-methyltransferase TrmA
51	Klebsiella_quasipneumoniae_AK_SD_007	OVY37337.1	3326	4426	1101	+		tRNA (uridine(54)-C5)-methyltransferase TrmA
51	Klebsiella_quasipneumoniae_ARLG-2711	OVQ93109.1	3381	4481	1101	+		tRNA (uridine(54)-C5)-methyltransferase TrmA
51	Klebsiella_quasipneumoniae_FI_HV_2014	KNG96553.1	4948	6048	1101	+		tRNA (uracil-5-)-methyltransferase
51	Klebsiella_quasipneumoniae_MGH96	KMH21988.1	102449	103549	1101	-		tRNA/tmRNA (uracil-C(5))-methyltransferase
51	Klebsiella_quasipneumoniae_PO1285	OVV02190.1	3326	4426	1101	+		tRNA (uridine(54)-C5)-methyltransferase TrmA
51	Klebsiella_quasipneumoniae_UCICRE14	ESL72074.1	4395368	4396468	1101	-		tRNA (uracil-5-)-methyltransferase
51	Klebsiella_similipneumoniae_07A044	CDN04714.1	93942	95042	1101	-	trmA	tRNA (uracil-5-)-methyltransferase
51	Klebsiella_similipneumoniae_193_KOXY	WP_049003166.1	9371	10471	1101	-		tRNA (uracil(54)-C(5))-methyltransferase
51	Klebsiella_similipneumoniae_385_ECLO	WP_004203692.1	58694	59794	1101	-		tRNA (uridine(54)-C5)-methyltransferase TrmA
51	Klebsiella_similipneumoniae_ATCC_700603	AMR13787.1	3914106	3915206	1101	-		tRNA (uridine(54)-C5)-methyltransferase TrmA
51	Klebsiella_similipneumoniae_HKUOPA4	ASR23126.1	4241398	4242498	1101	-		tRNA (uridine(54)-C5)-methyltransferase TrmA
51	Klebsiella_similipneumoniae_HKUOPJ4	ASR28576.1	4990565	4991665	1101	-		tRNA (uridine(54)-C5)-methyltransferase TrmA
51	Klebsiella_similipneumoniae_HKUOPL4	ASR31520.1	2930539	2931639	1101	-		tRNA (uridine(54)-C5)-methyltransferase TrmA
51	Klebsiella_similipneumoniae_KPC142	KPC142_04442	5065582	5066682	1101	+	trmA	tRNA (uracil-5-)-methyltransferase
51	Klebsiella_similipneumoniae_MGH_44	ESM61843.1	3428832	3429932	1101	-		tRNA (uracil-5-)-methyltransferase
51	Klebsiella_variicola_BIDMC_61	KDH20234.1	97147	98247	1101	-		tRNA (uracil-5-)-methyltransferase
51	Klebsiella_variicola_BIDMC88	KMI05912.1	5453420	5454520	1101	-		tRNA/tmRNA (uracil-C(5))-methyltransferase
51	Klebsiella_variicola_BZ19	KFJ98593.1	44940	46040	1101	-		tRNA (uracil-5-)-methyltransferase
51	Klebsiella_variicola_GJ1	AQL13825.1	115054	116154	1101	-		tRNA (uridine(54)-C5)-methyltransferase TrmA
51	Klebsiella_variicola_MGH_20	ESN32372.1	4630551	4631651	1101	-		tRNA (uracil-5-)-methyltransferase
51	Klebsiella_variicola_MGH_40	ESM68065.1	1366411	1367511	1101	-		tRNA (uracil-5-)-methyltransferase
51	Klebsiella_variicola_MGH_80	KDL98501.1	94404	95504	1101	-		tRNA (uracil-5-)-methyltransferase
51	Klebsiella_variicola_UCI_18	EWD77592.1	1397005	1398105	1101	-		tRNA (uracil-5-)-methyltransferase
51	Klebsiella_variicola_UCICRE10	ESL93021.1	97389	98489	1101	-		tRNA (uracil-5-)-methyltransferase
53	Klebsiella_pneumoniae_1084	AFQ68100.1	5221160	5222725	1566	-		Acetolactate synthase large subunit
53	Klebsiella_pneumoniae_CAV1193	ALR25182.1	2070332	2071978	1647	-		acetolactate synthase catalytic subunit
53	Klebsiella_pneumoniae_DSM_30104	EJK88919.1	108158	109804	1647	+		acetolactate synthase, large subunit
53	Klebsiella_pneumoniae_HS11286	AEW58812.1	129494	131140	1647	+		acetolactate synthase 2 catalytic subunit
53	Klebsiella_pneumoniae_KCTC_2242	AEK00742.1	5126569	5128215	1647	+		acetolactate synthase 2 catalytic subunit
53	Klebsiella_pneumoniae_Kp13	AHE47018.1	5146643	5148289	1647	-	ilvG	Acetolactate synthase isozyme 2 large subunit
53	Klebsiella_pneumoniae_KP617	ALH86485.1	3476930	3478576	1647	-		acetolactate synthase catalytic subunit
53	Klebsiella_pneumoniae_MGH_78578	ABR79639.1	4672303	4673949	1647	+	ilvG	acetolactate synthase II, large subunit, cryptic
53	Klebsiella_pneumoniae_NTUH-K2044	BAH61038.1	129302	130948	1647	+	ilvG	acetolactate synthase II large subunit
53	Klebsiella_quasipneumoniae_01A030	CDQ13380.1	4309	5955	1647	+	ilvG	Acetolactate synthase isozyme 2 large subunit
53	Klebsiella_quasipneumoniae_18A069	CDN03172.1	3672	5318	1647	+	ilvG	Acetolactate synthase isozyme 2 large subunit
53	Klebsiella_quasipneumoniae_21_GR_13	OCU21642.1	3908	5554	1647	+		acetolactate synthase 2 catalytic subunit
53	Klebsiella_quasipneumoniae_AK_SD_007	OVY36101.1	3859	5505	1647	+		acetolactate synthase 2 catalytic subunit
53	Klebsiella_quasipneumoniae_ARLG-2711	OVQ91970.1	78649	80295	1647	-		acetolactate synthase 2 catalytic subunit
53	Klebsiella_quasipneumoniae_FI_HV_2014	KNG96303.1	4195	5841	1647	+		acetolactate synthase catalytic subunit
53	Klebsiella_quasipneumoniae_MGH96	KMH21382.1	116140	117786	1647	+		acetolactate synthase isozyme 2 large subunit
53	Klebsiella_quasipneumoniae_PO1285	OVV02062.1	78648	80294	1647	-		acetolactate synthase 2 catalytic subunit
53	Klebsiella_quasipneumoniae_UCICRE14	ESL72080.1	4408915	4410561	1647	+		acetolactate synthase isozyme 2 large subunit
53	Klebsiella_similipneumoniae_07A044	CDN06384.1	7276	8922	1647	+	ilvG	Acetolactate synthase isozyme 2 large subunit
53	Klebsiella_similipneumoniae_193_KOXY	WP_004886873.1	3682	5328	1647	+		acetolactate synthase 2 catalytic subunit
53	Klebsiella_similipneumoniae_385_ECLO	WP_023319437.1	3693	5339	1647	+		acetolactate synthase 2 catalytic subunit
53	Klebsiella_similipneumoniae_ATCC_700603	AMR13794.1	3927572	3929218	1647	+		acetolactate synthase 2 catalytic subunit
53	Klebsiella_similipneumoniae_HKUOPA4	ASR23133.1	4254687	4256333	1647	+		acetolactate synthase catalytic subunit
53	Klebsiella_similipneumoniae_HKUOPJ4	ASR28583.1	5003709	5005355	1647	+		acetolactate synthase catalytic subunit
53	Klebsiella_similipneumoniae_HKUOPL4	ASR31527.1	2943683	2945329	1647	+		acetolactate synthase catalytic subunit
53	Klebsiella_similipneumoniae_KPC142	KPC142_04694	5051745	5053391	1647	-	ilvG	Acetolactate synthase isozyme 2 large subunit
53	Klebsiella_similipneumoniae_MGH_44	ESM61849.1	3442209	3443855	1647	+		acetolactate synthase isozyme 2 large subunit
53	Klebsiella_variicola_BIDMC_61	KDH19508.1	113062	114708	1647	+		acetolactate synthase isozyme 2 large subunit
53	Klebsiella_variicola_BIDMC88	KMI05718.1	5467293	5468939	1647	+		acetolactate synthase isozyme 2 large subunit
53	Klebsiella_variicola_BZ19	KFJ99547.1	81304	82950	1647	-		acetolactate synthase catalytic subunit
53	Klebsiella_variicola_GJ1	AQL13831.1	128441	130087	1647	+		acetolactate synthase 2 catalytic subunit
53	Klebsiella_variicola_MGH_20	ESN32378.1	4643928	4645574	1647	+		acetolactate synthase isozyme 2 large subunit
53	Klebsiella_variicola_MGH_40	ESM68071.1	1379800	1381446	1647	+		acetolactate synthase isozyme 2 large subunit
53	Klebsiella_variicola_MGH_80	KDL97895.1	6652	8298	1647	+		acetolactate synthase isozyme 2 large subunit
53	Klebsiella_variicola_UCI_18	EWD69202.1	3734	5380	1647	+		acetolactate synthase isozyme 2 large subunit
53	Klebsiella_variicola_UCICRE10	ESL93027.1	110766	112412	1647	+		acetolactate synthase isozyme 2 large subunit
54	Klebsiella_pneumoniae_1084	AFQ68098.1	5219960	5220889	930	-		Branched-chain amino acid aminotransferase
54	Klebsiella_pneumoniae_CAV1193	ALR25180.1	2069132	2070061	930	-		branched chain amino acid aminotransferase
54	Klebsiella_pneumoniae_DSM_30104	EJK88921.1	110075	111004	930	+		branched-chain-amino-acid transaminase
54	Klebsiella_pneumoniae_HS11286	AEW58814.1	131411	132340	930	+		branched-chain amino acid aminotransferase
54	Klebsiella_pneumoniae_KCTC_2242	AEK00744.1	5128486	5129415	930	+		branched-chain amino acid aminotransferase
54	Klebsiella_pneumoniae_Kp13	AHE47016.1	5145443	5146372	930	-	ilvE	Branched-chain-amino-acid aminotransferase
54	Klebsiella_pneumoniae_KP617	ALH86483.1	3475730	3476659	930	-		branched-chain amino acid aminotransferase
54	Klebsiella_pneumoniae_MGH_78578	ABR79641.1	4674220	4675149	930	+	ilvE	branched-chain amino acid aminotransferase
54	Klebsiella_pneumoniae_NTUH-K2044	BAH61040.1	131219	132148	930	+	ilvE	branched-chain amino acid aminotransferase
54	Klebsiella_quasipneumoniae_01A030	CDQ13382.1	6226	7155	930	+	ilvE	branched-chain amino-acid aminotransferase
54	Klebsiella_quasipneumoniae_18A069	CDN03174.1	5589	6518	930	+	ilvE	branched-chain amino-acid aminotransferase
54	Klebsiella_quasipneumoniae_21_GR_13	OCU21644.1	5825	6754	930	+		branched-chain amino acid aminotransferase
54	Klebsiella_quasipneumoniae_AK_SD_007	OVY36103.1	5776	6705	930	+		branched chain amino acid aminotransferase
54	Klebsiella_quasipneumoniae_ARLG-2711	OVQ91968.1	77449	78378	930	-		branched chain amino acid aminotransferase
54	Klebsiella_quasipneumoniae_FI_HV_2014	KNG96305.1	6112	7041	930	+		branched-chain amino acid aminotransferase
54	Klebsiella_quasipneumoniae_MGH96	KMH21384.1	118057	118986	930	+		branched-chain-amino-acid aminotransferase
54	Klebsiella_quasipneumoniae_PO1285	OVV02060.1	77448	78377	930	-		branched chain amino acid aminotransferase
54	Klebsiella_quasipneumoniae_UCICRE14	ESL72082.1	4410832	4411761	930	+		branched-chain-amino-acid aminotransferase
54	Klebsiella_similipneumoniae_07A044	CDN06386.1	9193	10122	930	+	ilvE	branched-chain amino-acid aminotransferase
54	Klebsiella_similipneumoniae_193_KOXY	WP_002883171.1	5610	6539	930	+		branched chain amino acid aminotransferase
54	Klebsiella_similipneumoniae_385_ECLO	WP_002883171.1	5610	6539	930	+		branched chain amino acid aminotransferase
54	Klebsiella_similipneumoniae_ATCC_700603	AMR13796.1	3929489	3930418	930	+		branched chain amino acid aminotransferase
54	Klebsiella_similipneumoniae_HKUOPA4	ASR23135.1	4256604	4257533	930	+		branched chain amino acid aminotransferase
54	Klebsiella_similipneumoniae_HKUOPJ4	ASR28585.1	5005626	5006555	930	+		branched chain amino acid aminotransferase
54	Klebsiella_similipneumoniae_HKUOPL4	ASR31529.1	2945600	2946529	930	+		branched chain amino acid aminotransferase
54	Klebsiella_similipneumoniae_KPC142	KPC142_04692	5050545	5051474	930	-	ilvE	Branched-chain-amino-acid aminotransferase
54	Klebsiella_similipneumoniae_MGH_44	ESM61851.1	3444126	3445055	930	+		branched-chain-amino-acid aminotransferase
54	Klebsiella_variicola_BIDMC_61	KDH19510.1	114982	115911	930	+		branched-chain-amino-acid aminotransferase
54	Klebsiella_variicola_BIDMC88	KMI05720.1	5469213	5470142	930	+		branched-chain-amino-acid aminotransferase
54	Klebsiella_variicola_BZ19	KFJ99545.1	80101	81030	930	-		branched-chain amino acid aminotransferase
54	Klebsiella_variicola_GJ1	AQL13833.1	130361	131290	930	+		branched chain amino acid aminotransferase
54	Klebsiella_variicola_MGH_20	ESN32380.1	4645848	4646777	930	+		branched-chain-amino-acid aminotransferase
54	Klebsiella_variicola_MGH_40	ESM68073.1	1381720	1382649	930	+		branched-chain-amino-acid aminotransferase
54	Klebsiella_variicola_MGH_80	KDL97897.1	8572	9501	930	+		branched-chain-amino-acid aminotransferase
54	Klebsiella_variicola_UCI_18	EWD69204.1	5654	6583	930	+		branched-chain-amino-acid aminotransferase
54	Klebsiella_variicola_UCICRE10	ESL93029.1	112686	113615	930	+		branched-chain-amino-acid aminotransferase
55	Klebsiella_pneumoniae_1084	AFQ68097.1	5218049	5219857	1809	-		Dihydroxy-acid dehydratase
55	Klebsiella_pneumoniae_CAV1193	ALR25179.1	2067221	2069071	1851	-		dihydroxy-acid dehydratase
55	Klebsiella_pneumoniae_DSM_30104	EJK88922.1	111011	112915	1905	+		dihydroxy-acid dehydratase
55	Klebsiella_pneumoniae_HS11286	AEW58815.1	132401	134251	1851	+		dihydroxy-acid dehydratase
55	Klebsiella_pneumoniae_KCTC_2242	AEK00745.1	5129476	5131326	1851	+		dihydroxy-acid dehydratase
55	Klebsiella_pneumoniae_Kp13	AHE47015.1	5143532	5145304	1773	-	ilvD	Dihydroxy-acid dehydratase
55	Klebsiella_pneumoniae_KP617	ALH86482.1	3473819	3475669	1851	-		dihydroxy-acid dehydratase
55	Klebsiella_pneumoniae_MGH_78578	ABR79642.1	4675210	4677060	1851	+	ilvD	dihydroxy-acid dehydratase
55	Klebsiella_pneumoniae_NTUH-K2044	BAH61041.1	132209	134059	1851	+	ilvD	dihydroxy-acid dehydratase
55	Klebsiella_quasipneumoniae_01A030	CDQ13383.1	7216	9066	1851	+	ilvD	dihydroxy-acid dehydratase
55	Klebsiella_quasipneumoniae_18A069	CDN03175.1	6579	8429	1851	+	ilvD	dihydroxyacid dehydratase
55	Klebsiella_quasipneumoniae_21_GR_13	OCU21645.1	6815	8665	1851	+		dihydroxy-acid dehydratase
55	Klebsiella_quasipneumoniae_AK_SD_007	OVY36104.1	6766	8616	1851	+		dihydroxy-acid dehydratase
55	Klebsiella_quasipneumoniae_ARLG-2711	OVQ91967.1	75538	77388	1851	-		dihydroxy-acid dehydratase
55	Klebsiella_quasipneumoniae_FI_HV_2014	KNG96306.1	7102	8952	1851	+		dihydroxy-acid dehydratase
55	Klebsiella_quasipneumoniae_MGH96	KMH21385.1	119047	120897	1851	+		dihydroxy-acid dehydratase
55	Klebsiella_quasipneumoniae_PO1285	OVV02059.1	75537	77387	1851	-		dihydroxy-acid dehydratase
55	Klebsiella_quasipneumoniae_UCICRE14	ESL72083.1	4411822	4413672	1851	+		dihydroxy-acid dehydratase
55	Klebsiella_similipneumoniae_07A044	CDN06387.1	10183	12033	1851	+	ilvD	dihydroxyacid dehydratase
55	Klebsiella_similipneumoniae_193_KOXY	WP_049092585.1	6589	8439	1851	+		dihydroxy-acid dehydratase
55	Klebsiella_similipneumoniae_385_ECLO	WP_002883173.1	6600	8450	1851	+		dihydroxy-acid dehydratase
55	Klebsiella_similipneumoniae_ATCC_700603	AMR13797.1	3930479	3932329	1851	+		dihydroxy-acid dehydratase
55	Klebsiella_similipneumoniae_HKUOPA4	ASR23136.1	4257594	4259444	1851	+		dihydroxy-acid dehydratase
55	Klebsiella_similipneumoniae_HKUOPJ4	ASR28586.1	5006616	5008466	1851	+		dihydroxy-acid dehydratase
55	Klebsiella_similipneumoniae_HKUOPL4	ASR31530.1	2946590	2948440	1851	+		dihydroxy-acid dehydratase
55	Klebsiella_similipneumoniae_KPC142	KPC142_04691	5048634	5050484	1851	-	ilvD	Dihydroxy-acid dehydratase
55	Klebsiella_similipneumoniae_MGH_44	ESM61852.1	3445116	3446966	1851	+		dihydroxy-acid dehydratase
55	Klebsiella_variicola_BIDMC_61	KDH19511.1	115972	117822	1851	+		dihydroxy-acid dehydratase
55	Klebsiella_variicola_BIDMC88	KMI05721.1	5470203	5472053	1851	+		dihydroxy-acid dehydratase
55	Klebsiella_variicola_BZ19	KFJ99544.1	78190	80040	1851	-		dihydroxy-acid dehydratase
55	Klebsiella_variicola_GJ1	AQL13834.1	131351	133201	1851	+		dihydroxy-acid dehydratase
55	Klebsiella_variicola_MGH_20	ESN32381.1	4646838	4648688	1851	+		dihydroxy-acid dehydratase
55	Klebsiella_variicola_MGH_40	ESM68074.1	1382710	1384560	1851	+		dihydroxy-acid dehydratase
55	Klebsiella_variicola_MGH_80	KDL97898.1	9562	11412	1851	+		dihydroxy-acid dehydratase
55	Klebsiella_variicola_UCI_18	EWD69205.1	6644	8494	1851	+		dihydroxy-acid dehydratase
55	Klebsiella_variicola_UCICRE10	ESL93030.1	113676	115526	1851	+		dihydroxy-acid dehydratase
56	Klebsiella_pneumoniae_1084	AFQ68096.1	5216502	5217989	1488	-		Threonine dehydratase biosynthetic
56	Klebsiella_pneumoniae_CAV1193	ALR25178.1	2065674	2067218	1545	-		threonine dehydratase
56	Klebsiella_pneumoniae_DSM_30104	EJK88923.1	112918	114462	1545	+		threonine ammonia-lyase
56	Klebsiella_pneumoniae_HS11286	AEW58816.1	134311	135798	1488	+		threonine dehydratase
56	Klebsiella_pneumoniae_KCTC_2242	AEK00746.1	5131329	5132873	1545	+		threonine dehydratase
56	Klebsiella_pneumoniae_Kp13	AHE47014.1	5141985	5143529	1545	-	ilvA	Threonine dehydratase biosynthetic
56	Klebsiella_pneumoniae_KP617	ALH86481.1	3472272	3473816	1545	-		threonine dehydratase
56	Klebsiella_pneumoniae_MGH_78578	ABR79643.1	4677063	4678607	1545	+	ilvA	threonine dehydratase
56	Klebsiella_pneumoniae_NTUH-K2044	BAH61042.1	134062	135606	1545	+	ilvA	threonine dehydratase
56	Klebsiella_quasipneumoniae_01A030	CDQ13384.1	9069	10613	1545	+	ilvA	threonine deaminase
56	Klebsiella_quasipneumoniae_18A069	CDN03176.1	8432	9976	1545	+	ilvA	threonine deaminase
56	Klebsiella_quasipneumoniae_21_GR_13	OCU21646.1	8668	10212	1545	+		PLP-dependent threonine dehydratase
56	Klebsiella_quasipneumoniae_AK_SD_007	OVY36105.1	8619	10163	1545	+		PLP-dependent threonine dehydratase
56	Klebsiella_quasipneumoniae_ARLG-2711	OVQ91966.1	73991	75535	1545	-		PLP-dependent threonine dehydratase
56	Klebsiella_quasipneumoniae_FI_HV_2014	KNG96307.1	8955	10499	1545	+		threonine dehydratase
56	Klebsiella_quasipneumoniae_MGH96	KMH21386.1	120900	122444	1545	+		L-threonine dehydratase biosynthetic IlvA
56	Klebsiella_quasipneumoniae_PO1285	OVV02058.1	73990	75534	1545	-		PLP-dependent threonine dehydratase
56	Klebsiella_quasipneumoniae_UCICRE14	ESL72084.1	4413675	4415219	1545	+		threonine dehydratase biosynthetic
56	Klebsiella_similipneumoniae_07A044	CDN06388.1	12036	13580	1545	+	ilvA	threonine deaminase
56	Klebsiella_similipneumoniae_193_KOXY	WP_017899412.1	8453	9997	1545	+		PLP-dependent threonine dehydratase
56	Klebsiella_similipneumoniae_385_ECLO	WP_017899412.1	8453	9997	1545	+		PLP-dependent threonine dehydratase
56	Klebsiella_similipneumoniae_ATCC_700603	AMR13798.1	3932332	3933876	1545	+		PLP-dependent threonine dehydratase
56	Klebsiella_similipneumoniae_HKUOPA4	ASR23137.1	4259447	4260991	1545	+		threonine dehydratase
56	Klebsiella_similipneumoniae_HKUOPJ4	ASR28587.1	5008469	5010013	1545	+		threonine dehydratase
56	Klebsiella_similipneumoniae_HKUOPL4	ASR31531.1	2948443	2949987	1545	+		threonine dehydratase
56	Klebsiella_similipneumoniae_KPC142	KPC142_05527	5047087	5048631	1545	-	ilvA	Threonine dehydratase biosynthetic
56	Klebsiella_similipneumoniae_MGH_44	ESM61853.1	3446969	3448513	1545	+		threonine dehydratase biosynthetic
56	Klebsiella_variicola_BIDMC_61	KDH19512.1	117825	119369	1545	+		threonine dehydratase biosynthetic
56	Klebsiella_variicola_BIDMC88	KMI05722.1	5472056	5473600	1545	+		L-threonine dehydratase biosynthetic IlvA
56	Klebsiella_variicola_BZ19	KFJ99543.1	76643	78187	1545	-		threonine dehydratase
56	Klebsiella_variicola_GJ1	AQL13835.1	133204	134748	1545	+		PLP-dependent threonine dehydratase
56	Klebsiella_variicola_MGH_20	ESN32382.1	4648691	4650235	1545	+		threonine dehydratase biosynthetic
56	Klebsiella_variicola_MGH_40	ESM68075.1	1384563	1386107	1545	+		threonine dehydratase biosynthetic
56	Klebsiella_variicola_MGH_80	KDL97899.1	11415	12959	1545	+		threonine dehydratase biosynthetic
56	Klebsiella_variicola_UCI_18	EWD69206.1	8497	10041	1545	+		threonine dehydratase biosynthetic
56	Klebsiella_variicola_UCICRE10	ESL93031.1	115529	117073	1545	+		threonine dehydratase biosynthetic
57	Klebsiella_pneumoniae_1084	AFQ68094.1	5213986	5215461	1476	-		Ketol-acid reductoisomerase
57	Klebsiella_pneumoniae_CAV1193	ALR25176.1	2063159	2064634	1476	-		ketol-acid reductoisomerase
57	Klebsiella_pneumoniae_DSM_30104	EJK88925.1	115382	116977	1596	+		ketol-acid reductoisomerase
57	Klebsiella_pneumoniae_HS11286	AEW58818.1	136838	138313	1476	+		ketol-acid reductoisomerase
57	Klebsiella_pneumoniae_KCTC_2242	AEK00748.1	5133913	5135388	1476	+		ketol-acid reductoisomerase
57	Klebsiella_pneumoniae_Kp13	AHE47012.1	5139470	5140945	1476	-	ilvC	Ketol-acid reductoisomerase
57	Klebsiella_pneumoniae_KP617	ALH86479.1	3469757	3471232	1476	-		ketol-acid reductoisomerase
57	Klebsiella_pneumoniae_MGH_78578	ABR79645.1	4679647	4681122	1476	+	ilvC	ketol-acid reductoisomerase
57	Klebsiella_pneumoniae_NTUH-K2044	BAH61044.1	136526	138121	1596	+	ilvC	ketol-acid reductoisomerase
57	Klebsiella_quasipneumoniae_01A030	CDQ13386.1	11653	13128	1476	+	ilvC	ketol-acid reductoisomerase, NAD(P)-binding
57	Klebsiella_quasipneumoniae_18A069	CDN03178.1	11016	12491	1476	+	ilvC	ketol-acid reductoisomerase, NAD(P)-binding
57	Klebsiella_quasipneumoniae_21_GR_13	OCU21648.1	11252	12727	1476	+		ketol-acid reductoisomerase
57	Klebsiella_quasipneumoniae_AK_SD_007	OVY36106.1	11203	12678	1476	+		ketol-acid reductoisomerase
57	Klebsiella_quasipneumoniae_ARLG-2711	OVQ91964.1	71476	72951	1476	-		ketol-acid reductoisomerase
57	Klebsiella_quasipneumoniae_FI_HV_2014	KNG96309.1	11539	13014	1476	+		ketol-acid reductoisomerase
57	Klebsiella_quasipneumoniae_MGH96	KMH21388.1	123484	124959	1476	+		ketol-acid reductoisomerase
57	Klebsiella_quasipneumoniae_PO1285	OVV02057.1	71475	72950	1476	-		ketol-acid reductoisomerase
57	Klebsiella_quasipneumoniae_UCICRE14	ESL72086.1	4416259	4417734	1476	+		ketol-acid reductoisomerase
57	Klebsiella_similipneumoniae_07A044	CDN06390.1	14620	16095	1476	+	ilvC	ketol-acid reductoisomerase, NAD(P)-binding
57	Klebsiella_similipneumoniae_193_KOXY	WP_002883178.1	11037	12512	1476	+		ketol-acid reductoisomerase
57	Klebsiella_similipneumoniae_385_ECLO	WP_002883178.1	11037	12512	1476	+		ketol-acid reductoisomerase
57	Klebsiella_similipneumoniae_ATCC_700603	AMR13800.1	3934916	3936391	1476	+		ketol-acid reductoisomerase
57	Klebsiella_similipneumoniae_HKUOPA4	ASR23139.1	4262031	4263506	1476	+		ketol-acid reductoisomerase
57	Klebsiella_similipneumoniae_HKUOPJ4	ASR28589.1	5011053	5012528	1476	+		ketol-acid reductoisomerase
57	Klebsiella_similipneumoniae_HKUOPL4	ASR31533.1	2951027	2952502	1476	+		ketol-acid reductoisomerase
57	Klebsiella_similipneumoniae_KPC142	KPC142_04688	5044572	5046047	1476	-	ilvC	Ketol-acid reductoisomerase
57	Klebsiella_similipneumoniae_MGH_44	ESM61855.1	3449553	3451028	1476	+		ketol-acid reductoisomerase
57	Klebsiella_variicola_BIDMC_61	KDH19514.1	120411	121886	1476	+		ketol-acid reductoisomerase
57	Klebsiella_variicola_BIDMC88	KMI05724.1	5474642	5476117	1476	+		ketol-acid reductoisomerase
57	Klebsiella_variicola_BZ19	KFJ99541.1	74126	75601	1476	-		ketol-acid reductoisomerase
57	Klebsiella_variicola_GJ1	AQL13837.1	135790	137265	1476	+		ketol-acid reductoisomerase
57	Klebsiella_variicola_MGH_20	ESN32384.1	4651277	4652752	1476	+		ketol-acid reductoisomerase
57	Klebsiella_variicola_MGH_40	ESM68077.1	1387149	1388624	1476	+		ketol-acid reductoisomerase
57	Klebsiella_variicola_MGH_80	KDL97901.1	14001	15476	1476	+		ketol-acid reductoisomerase
57	Klebsiella_variicola_UCI_18	EWD69208.1	11083	12558	1476	+		ketol-acid reductoisomerase
57	Klebsiella_variicola_UCICRE10	ESL93033.1	118115	119590	1476	+		ketol-acid reductoisomerase
58	Klebsiella_pneumoniae_1084	AFQ68090.1	5211035	5213056	2022	-		ATP-dependent DNA helicase Rep
58	Klebsiella_pneumoniae_CAV1193	ALR25173.1	2060207	2062228	2022	-		ATP-dependent DNA helicase Rep
58	Klebsiella_pneumoniae_DSM_30104	EJK88926.1	117725	119929	2205	+		ATP-dependent DNA helicase Rep
58	Klebsiella_pneumoniae_HS11286	AEW58821.1	139244	141265	2022	+		ATP-dependent DNA helicase Rep
58	Klebsiella_pneumoniae_KCTC_2242	AEK00751.1	5136319	5138340	2022	+		ATP-dependent DNA helicase Rep
58	Klebsiella_pneumoniae_Kp13	ANJ86650.1	5136519	5138540	2022	-	rep	ATP-dependent DNA helicase rep
58	Klebsiella_pneumoniae_KP617	ALH86476.1	3466806	3468827	2022	-		ATP-dependent DNA helicase Rep
58	Klebsiella_pneumoniae_MGH_78578	ABR79648.1	4682053	4684074	2022	+	rep	Rep helicase, a single-stranded DNA-dependent ATPase
58	Klebsiella_pneumoniae_NTUH-K2044	BAH61047.1	139052	141073	2022	+	rep	ATP-dependent DNA helicase
58	Klebsiella_quasipneumoniae_01A030	CDQ13389.1	14058	16082	2025	+	rep	DNA helicase and single-stranded DNA-dependent ATPase
58	Klebsiella_quasipneumoniae_18A069	CDN03181.1	13421	15442	2022	+	rep	DNA helicase and single-stranded DNA-dependent ATPase
58	Klebsiella_quasipneumoniae_21_GR_13	OCU21651.1	13657	15681	2025	+		ATP-dependent DNA helicase Rep
58	Klebsiella_quasipneumoniae_AK_SD_007	OVY36109.1	13608	15632	2025	+		DNA helicase Rep
58	Klebsiella_quasipneumoniae_ARLG-2711	OVQ91961.1	68522	70546	2025	-		DNA helicase Rep
58	Klebsiella_quasipneumoniae_FI_HV_2014	KNG96312.1	13944	15968	2025	+		ATP-dependent DNA helicase Rep
58	Klebsiella_quasipneumoniae_MGH96	KMH21391.1	125889	127913	2025	+		ATP-dependent DNA helicase Rep
58	Klebsiella_quasipneumoniae_PO1285	OVV02054.1	68521	70545	2025	-		DNA helicase Rep
58	Klebsiella_quasipneumoniae_UCICRE14	ESL72089.1	4418664	4420688	2025	+		ATP-dependent DNA helicase rep
58	Klebsiella_similipneumoniae_07A044	CDN06393.1	17024	19048	2025	+	rep	DNA helicase and single-stranded DNA-dependent ATPase
58	Klebsiella_similipneumoniae_193_KOXY	WP_004886858.1	13441	15465	2025	+		DNA helicase Rep
58	Klebsiella_similipneumoniae_385_ECLO	WP_004886858.1	13441	15465	2025	+		DNA helicase Rep
58	Klebsiella_similipneumoniae_ATCC_700603	AMR13803.1	3937321	3939345	2025	+		ATP-dependent DNA helicase Rep
58	Klebsiella_similipneumoniae_HKUOPA4	ASR23142.1	4264436	4266460	2025	+		ATP-dependent DNA helicase Rep
58	Klebsiella_similipneumoniae_HKUOPJ4	ASR28592.1	5013458	5015482	2025	+		ATP-dependent DNA helicase Rep
58	Klebsiella_similipneumoniae_HKUOPL4	ASR31536.1	2953432	2955456	2025	+		ATP-dependent DNA helicase Rep
58	Klebsiella_similipneumoniae_KPC142	KPC142_04685	5041620	5043644	2025	-		ATP-dependent DNA helicase Rep
58	Klebsiella_similipneumoniae_MGH_44	ESM61858.1	3451957	3453981	2025	+		ATP-dependent DNA helicase rep
58	Klebsiella_variicola_BIDMC_61	KDH19517.1	122816	124837	2022	+		ATP-dependent DNA helicase rep
58	Klebsiella_variicola_BIDMC88	KMI05727.1	5477047	5479068	2022	+		ATP-dependent DNA helicase Rep
58	Klebsiella_variicola_BZ19	KFJ99538.1	71169	73190	2022	-		ATP-dependent DNA helicase Rep
58	Klebsiella_variicola_GJ1	AQL13840.1	138196	140217	2022	+		ATP-dependent DNA helicase Rep
58	Klebsiella_variicola_MGH_20	ESN32387.1	4653682	4655703	2022	+		ATP-dependent DNA helicase rep
58	Klebsiella_variicola_MGH_40	ESM68080.1	1389553	1391574	2022	+		ATP-dependent DNA helicase rep
58	Klebsiella_variicola_MGH_80	KDL97904.1	16406	18427	2022	+		ATP-dependent DNA helicase rep
58	Klebsiella_variicola_UCI_18	EWD69211.1	13488	15509	2022	+		ATP-dependent DNA helicase rep
58	Klebsiella_variicola_UCICRE10	ESL93036.1	120520	122541	2022	+		ATP-dependent DNA helicase rep
61	Klebsiella_pneumoniae_1084	AFQ68086.1	5206662	5208170	1509	+		Guanosine-5'-triphosphate,3'-diphosphate pyrophosphatase
61	Klebsiella_pneumoniae_CAV1193	ALR25169.1	2055843	2057342	1500	+		exopolyphosphatase
61	Klebsiella_pneumoniae_DSM_30104	EJK88931.1	122794	124302	1509	-		guanosine pentaphosphate phosphohydrolase
61	Klebsiella_pneumoniae_HS11286	AEW58825.1	144130	145638	1509	-		guanosine pentaphosphatase
61	Klebsiella_pneumoniae_KCTC_2242	AEK00755.1	5141205	5142704	1500	-		guanosine pentaphosphate phosphohydrolase
61	Klebsiella_pneumoniae_Kp13	AHE47006.1	5132155	5133654	1500	+	gppA	Guanosine-5'-triphosphate,3'-diphosphate pyrophosphatase
61	Klebsiella_pneumoniae_KP617	ALH86472.1	3462442	3463941	1500	+		exopolyphosphatase
61	Klebsiella_pneumoniae_MGH_78578	ABR79652.1	4686939	4688438	1500	-	gppA	guanosine pentaphosphatase
61	Klebsiella_pneumoniae_NTUH-K2044	BAH61051.1	143938	145446	1509	-	gppA	guanosine pentaphosphatase
61	Klebsiella_quasipneumoniae_01A030	CDQ13390.1	16134	17624	1491	-	gpp	guanosine pentaphosphatase/exopolyphosphatase
61	Klebsiella_quasipneumoniae_18A069	CDN03185.1	18307	19815	1509	-	gpp	guanosine pentaphosphatase/exopolyphosphatase
61	Klebsiella_quasipneumoniae_21_GR_13	OCU21652.1	15733	17214	1482	-		guanosine-5'-triphosphate,3'-diphosphate pyrophosphatase
61	Klebsiella_quasipneumoniae_AK_SD_007	OVY36110.1	17137	17273	137	+		addiction module toxin RelE
61	Klebsiella_quasipneumoniae_ARLG-2711	OVQ91960.1	66989	68470	1482	+		guanosine-5'-triphosphate,3'-diphosphate pyrophosphatase
61	Klebsiella_quasipneumoniae_FI_HV_2014	KNG96313.1	16020	17501	1482	-		guanosine polyphosphate pyrophosphohydrolase
61	Klebsiella_quasipneumoniae_MGH96	KMH21392.1	127965	129455	1491	-		guanosine-5'-triphosphate,3'-diphosphate pyrophosphatase
61	Klebsiella_quasipneumoniae_PO1285	OVV02053.1	66988	68469	1482	+		guanosine-5'-triphosphate,3'-diphosphate pyrophosphatase
61	Klebsiella_quasipneumoniae_UCICRE14	ESL72090.1	4420740	4422230	1491	-		guanosine-5'-triphosphate,3'-diphosphate pyrophosphatase
61	Klebsiella_similipneumoniae_07A044	CDN06394.1	19100	20590	1491	-	gpp	guanosine pentaphosphatase/exopolyphosphatase
61	Klebsiella_similipneumoniae_193_KOXY	WP_004886855.1	16970	17106	137	+		addiction module toxin RelE
61	Klebsiella_similipneumoniae_385_ECLO	WP_004886855.1	16970	17106	137	+		addiction module toxin RelE
61	Klebsiella_similipneumoniae_ATCC_700603	AMR13804.1	3939397	3940878	1482	-		guanosine-5'-triphosphate,3'-diphosphate pyrophosphatase
61	Klebsiella_similipneumoniae_HKUOPA4	ASR23143.1	4266512	4267993	1482	-		exopolyphosphatase
61	Klebsiella_similipneumoniae_HKUOPJ4	ASR28593.1	5015534	5017015	1482	-		exopolyphosphatase
61	Klebsiella_similipneumoniae_HKUOPL4	ASR31537.1	2955508	2956989	1482	-		exopolyphosphatase
61	Klebsiella_similipneumoniae_KPC142	KPC142_05670	5040078	5041568	1491	+		guanosine-5'-triphosphate,3'-diphosphate pyrophosphatase
61	Klebsiella_similipneumoniae_MGH_44	ESM61859.1	3454033	3455523	1491	-		guanosine-5'-triphosphate,3'-diphosphate pyrophosphatase
61	Klebsiella_variicola_BIDMC_61	KDH19521.1	127702	129210	1509	-		guanosine-5'-triphosphate,3'-diphosphate pyrophosphatase
61	Klebsiella_variicola_BIDMC88	KMI05731.1	5481933	5483438	1506	-		guanosine-5'-triphosphate,3'-diphosphate pyrophosphatase
61	Klebsiella_variicola_BZ19	KFJ99534.1	66805	68304	1500	+		guanosine polyphosphate pyrophosphohydrolase
61	Klebsiella_variicola_GJ1	AQL13843.1	143082	144581	1500	-		guanosine-5'-triphosphate,3'-diphosphate pyrophosphatase
61	Klebsiella_variicola_MGH_20	ESN32391.1	4658568	4660076	1509	-		guanosine-5'-triphosphate,3'-diphosphate pyrophosphatase
61	Klebsiella_variicola_MGH_40	ESM68084.1	1394440	1395948	1509	-		guanosine-5'-triphosphate,3'-diphosphate pyrophosphatase
61	Klebsiella_variicola_MGH_80	KDL97908.1	21292	22800	1509	-		guanosine-5'-triphosphate,3'-diphosphate pyrophosphatase
61	Klebsiella_variicola_UCI_18	EWD69215.1	18374	19882	1509	-		guanosine-5'-triphosphate,3'-diphosphate pyrophosphatase
61	Klebsiella_variicola_UCICRE10	ESL93040.1	125406	126914	1509	-		guanosine-5'-triphosphate,3'-diphosphate pyrophosphatase
62	Klebsiella_pneumoniae_1084	AFQ68085.1	5205278	5206543	1266	+		ATP-dependent RNA helicase RhlB
62	Klebsiella_pneumoniae_CAV1193	ALR25168.1	2054450	2055715	1266	+		ATP-dependent RNA helicase RhlB
62	Klebsiella_pneumoniae_DSM_30104	EJK88932.1	124421	125686	1266	-		ATP-dependent RNA helicase RhlB
62	Klebsiella_pneumoniae_HS11286	AEW58826.1	145757	147022	1266	-		ATP-dependent RNA helicase RhlB
62	Klebsiella_pneumoniae_KCTC_2242	AEK00756.1	5142832	5144097	1266	-		ATP-dependent RNA helicase RhlB
62	Klebsiella_pneumoniae_Kp13	AHE47005.1	5130762	5132027	1266	+	rhlB	ATP-dependent RNA helicase rhlB
62	Klebsiella_pneumoniae_KP617	ALH86471.1	3461049	3462314	1266	+		ATP-dependent RNA helicase RhlB
62	Klebsiella_pneumoniae_MGH_78578	ABR79653.1	4688566	4689831	1266	-	rhlB	ATP-dependent RNA helicase
62	Klebsiella_pneumoniae_NTUH-K2044	BAH61052.1	145565	146830	1266	-	rhlB	ATP-dependent RNA helicase
62	Klebsiella_quasipneumoniae_01A030	CDQ13391.1	17742	19007	1266	-	rhlB	ATP-dependent RNA helicase
62	Klebsiella_quasipneumoniae_18A069	CDN03186.1	19933	21198	1266	-	rhlB	ATP-dependent RNA helicase
62	Klebsiella_quasipneumoniae_21_GR_13	OCU21653.1	17341	18606	1266	-		ATP-dependent RNA helicase RhlB
62	Klebsiella_quasipneumoniae_AK_SD_007	OVY36111.1	17292	18557	1266	-		ATP-dependent RNA helicase RhlB
62	Klebsiella_quasipneumoniae_ARLG-2711	OVQ91959.1	66881	67017	137	-		addiction module toxin RelE
62	Klebsiella_quasipneumoniae_FI_HV_2014	KNG96314.1	17628	18893	1266	-		ATP-dependent RNA helicase RhlB
62	Klebsiella_quasipneumoniae_MGH96	KMH21393.1	129573	130838	1266	-		ATP-dependent RNA helicase RhlB
62	Klebsiella_quasipneumoniae_PO1285	OVV02052.1	66880	67016	137	-		addiction module toxin RelE
62	Klebsiella_quasipneumoniae_UCICRE14	ESL72091.1	4422348	4423613	1266	-		ATP-dependent RNA helicase rhlB
62	Klebsiella_similipneumoniae_07A044	CDN06395.1	20708	21973	1266	-	rhlB	ATP-dependent RNA helicase
62	Klebsiella_similipneumoniae_193_KOXY	WP_002883222.1	17125	18390	1266	-		ATP-dependent RNA helicase RhlB
62	Klebsiella_similipneumoniae_385_ECLO	WP_002883222.1	17125	18390	1266	-		ATP-dependent RNA helicase RhlB
62	Klebsiella_similipneumoniae_ATCC_700603	AMR13805.1	3941005	3942270	1266	-		ATP-dependent RNA helicase RhlB
62	Klebsiella_similipneumoniae_HKUOPA4	ASR23144.1	4268120	4269385	1266	-		ATP-dependent RNA helicase RhlB
62	Klebsiella_similipneumoniae_HKUOPJ4	ASR28594.1	5017142	5018407	1266	-		ATP-dependent RNA helicase RhlB
62	Klebsiella_similipneumoniae_HKUOPL4	ASR31538.1	2957116	2958381	1266	-		ATP-dependent RNA helicase RhlB
62	Klebsiella_similipneumoniae_KPC142	KPC142_04683	5038695	5039960	1266	+	rhlB	ATP-dependent RNA helicase RhlB
62	Klebsiella_similipneumoniae_MGH_44	ESM61860.1	3455641	3456906	1266	-		ATP-dependent RNA helicase rhlB
62	Klebsiella_variicola_BIDMC_61	KDH19522.1	129329	130594	1266	-		ATP-dependent RNA helicase rhlB
62	Klebsiella_variicola_BIDMC88	KMI05732.1	5483557	5484822	1266	-		ATP-dependent RNA helicase RhlB
62	Klebsiella_variicola_BZ19	KFJ99532.1	65412	66677	1266	+		ATP-dependent RNA helicase RhlB
62	Klebsiella_variicola_GJ1	AQL13844.1	144709	145974	1266	-		ATP-dependent RNA helicase RhlB
62	Klebsiella_variicola_MGH_20	ESN32392.1	4660195	4661460	1266	-		ATP-dependent RNA helicase rhlB
62	Klebsiella_variicola_MGH_40	ESM68085.1	1396067	1397332	1266	-		ATP-dependent RNA helicase rhlB
62	Klebsiella_variicola_MGH_80	KDL97909.1	22919	24184	1266	-		ATP-dependent RNA helicase rhlB
62	Klebsiella_variicola_UCI_18	EWD69216.1	20001	21266	1266	-		ATP-dependent RNA helicase rhlB
62	Klebsiella_variicola_UCICRE10	ESL93041.1	127033	128298	1266	-		ATP-dependent RNA helicase rhlB
63	Klebsiella_pneumoniae_1084	AFQ68083.1	5203017	5204276	1260	-		Transcription termination factor Rho
63	Klebsiella_pneumoniae_CAV1193	ALR25166.1	2052189	2053448	1260	-	rho	transcription termination factor Rho
63	Klebsiella_pneumoniae_DSM_30104	EJK88934.1	126616	127947	1332	+		transcription termination factor Rho
63	Klebsiella_pneumoniae_HS11286	AEW58828.1	148024	149283	1260	+		transcription termination factor Rho
63	Klebsiella_pneumoniae_KCTC_2242	AEK00758.1	5145099	5146358	1260	+	rho	transcription termination factor Rho
63	Klebsiella_pneumoniae_Kp13	AHE47004.1	5128501	5129832	1332	-	rho	Transcription termination factor rho
63	Klebsiella_pneumoniae_KP617	ALH86469.1	3458788	3460047	1260	-	rho	transcription termination factor Rho
63	Klebsiella_pneumoniae_MGH_78578	ABR79655.1	4690833	4692092	1260	+	rho	transcription termination factor Rho
63	Klebsiella_pneumoniae_NTUH-K2044	BAH61054.1	147760	149091	1332	+	rho	transcription termination factor
63	Klebsiella_quasipneumoniae_01A030	CDQ13393.1	20011	21270	1260	+	rho	transcription termination factor
63	Klebsiella_quasipneumoniae_18A069	CDN03188.1	22202	23461	1260	+	rho	transcription termination factor
63	Klebsiella_quasipneumoniae_21_GR_13	OCU21655.1	19610	20869	1260	+		transcription termination factor Rho
63	Klebsiella_quasipneumoniae_AK_SD_007	OVY36113.1	19561	20820	1260	+		transcription termination factor Rho
63	Klebsiella_quasipneumoniae_ARLG-2711	OVQ91957.1	63334	64593	1260	-		transcription termination factor Rho
63	Klebsiella_quasipneumoniae_FI_HV_2014	KNG96316.1	19897	21156	1260	+	rho	transcription termination factor Rho
63	Klebsiella_quasipneumoniae_MGH96	KMH21395.1	131842	133101	1260	+		transcription termination factor Rho
63	Klebsiella_quasipneumoniae_PO1285	OVV02050.1	63333	64592	1260	-		transcription termination factor Rho
63	Klebsiella_quasipneumoniae_UCICRE14	ESL72093.1	4424617	4425876	1260	+		transcription termination factor Rho
63	Klebsiella_similipneumoniae_07A044	CDN06398.1	22977	24236	1260	+	rho	transcription termination factor
63	Klebsiella_similipneumoniae_193_KOXY	WP_002883293.1	19395	20654	1260	+		transcription termination factor Rho
63	Klebsiella_similipneumoniae_385_ECLO	WP_002883293.1	19395	20654	1260	+		transcription termination factor Rho
63	Klebsiella_similipneumoniae_ATCC_700603	AMR13807.1	3943275	3944534	1260	+		transcription termination factor Rho
63	Klebsiella_similipneumoniae_HKUOPA4	ASR23146.1	4270390	4271649	1260	+	rho	transcription termination factor Rho
63	Klebsiella_similipneumoniae_HKUOPJ4	ASR28596.1	5019412	5020671	1260	+	rho	transcription termination factor Rho
63	Klebsiella_similipneumoniae_HKUOPL4	ASR31540.1	2959386	2960645	1260	+	rho	transcription termination factor Rho
63	Klebsiella_similipneumoniae_KPC142	KPC142_04680	5036431	5037690	1260	-	rho	Transcription termination factor Rho
63	Klebsiella_similipneumoniae_MGH_44	ESM61863.1	3457911	3459170	1260	+		transcription termination factor Rho
63	Klebsiella_variicola_BIDMC_61	KDH19524.1	131598	132857	1260	+		transcription termination factor Rho
63	Klebsiella_variicola_BIDMC88	KMI05734.1	5485826	5487085	1260	+		transcription termination factor Rho
63	Klebsiella_variicola_BZ19	KFJ99530.1	63149	64408	1260	-	rho	transcription termination factor Rho
63	Klebsiella_variicola_GJ1	AQL13846.1	146978	148237	1260	+		transcription termination factor Rho
63	Klebsiella_variicola_MGH_20	ESN32394.1	4662464	4663723	1260	+		transcription termination factor Rho
63	Klebsiella_variicola_MGH_40	ESM68087.1	1398336	1399595	1260	+		transcription termination factor Rho
63	Klebsiella_variicola_MGH_80	KDL97911.1	25188	26447	1260	+		transcription termination factor Rho
63	Klebsiella_variicola_UCI_18	EWD69218.1	22270	23529	1260	+		transcription termination factor Rho
63	Klebsiella_variicola_UCICRE10	ESL93043.1	129302	130561	1260	+		transcription termination factor Rho
65	Klebsiella_pneumoniae_1084	AFQ68080.1	5199426	5200511	1086	-		UDP-N-acetylglucosamine 2-epimerase
65	Klebsiella_pneumoniae_CAV1193	ALR25163.1	2048598	2049683	1086	-		UDP-N-acetyl glucosamine 2-epimerase
65	Klebsiella_pneumoniae_DSM_30104	EJK88937.1	130408	131538	1131	+		UDP-N-acetylglucosamine 2-epimerase
65	Klebsiella_pneumoniae_HS11286	AEW58831.1	151789	152874	1086	+		UDP-N-acetylglucosamine 2-epimerase
65	Klebsiella_pneumoniae_KCTC_2242	AEK00761.1	5148819	5149949	1131	+		UDP-N-acetylglucosamine 2-epimerase
65	Klebsiella_pneumoniae_Kp13	AHE47002.1	5124910	5126040	1131	-	wecB	UDP-N-acetylglucosamine 2-epimerase
65	Klebsiella_pneumoniae_KP617	ALH86466.1	3455197	3456282	1086	-		UDP-N-acetylglucosamine 2-epimerase
65	Klebsiella_pneumoniae_MGH_78578	ABR79658.1	4694598	4695683	1086	+	wecB	UDP-N-acetylglucosamine 2-epimerase
65	Klebsiella_pneumoniae_NTUH-K2044	BAH61057.1	151552	152682	1131	+	wecB	UDP-N-acetylglucosamine 2-epimerase
65	Klebsiella_quasipneumoniae_01A030	CDQ13396.1	23731	24861	1131	+	rffE	UDP-N-acetyl glucosamine-2-epimerase
65	Klebsiella_quasipneumoniae_18A069	CDN03191.1	25922	27052	1131	+	rffE	UDP-N-acetyl glucosamine-2-epimerase
65	Klebsiella_quasipneumoniae_21_GR_13	OCU21658.1	23375	24460	1086	+		UDP-N-acetylglucosamine 2-epimerase
65	Klebsiella_quasipneumoniae_AK_SD_007	OVY36116.1	23326	24411	1086	+		UDP-N-acetylglucosamine 2-epimerase (non-hydrolyzing)
65	Klebsiella_quasipneumoniae_ARLG-2711	OVQ91954.1	59744	60874	1131	-		UDP-N-acetylglucosamine 2-epimerase (non-hydrolyzing)
65	Klebsiella_quasipneumoniae_FI_HV_2014	KNG96319.1	23662	24747	1086	+		UDP-N-acetylglucosamine 2-epimerase
65	Klebsiella_quasipneumoniae_MGH96	KMH21398.1	135607	136692	1086	+		UDP-N-acetylglucosamine 2-epimerase
65	Klebsiella_quasipneumoniae_PO1285	OVV02047.1	59742	60827	1086	-		UDP-N-acetylglucosamine 2-epimerase (non-hydrolyzing)
65	Klebsiella_quasipneumoniae_UCICRE14	ESL72096.1	4428382	4429467	1086	+		UDP-N-acetylglucosamine 2-epimerase
65	Klebsiella_similipneumoniae_07A044	CDN06401.1	26697	27827	1131	+	rffE	UDP-N-acetyl glucosamine-2-epimerase
65	Klebsiella_similipneumoniae_193_KOXY	WP_072061006.1	2158	3288	1131	+		UDP-N-acetylglucosamine 2-epimerase (non-hydrolyzing)
65	Klebsiella_similipneumoniae_385_ECLO	WP_075205442.1	23115	24245	1131	+		UDP-N-acetylglucosamine 2-epimerase (non-hydrolyzing)
65	Klebsiella_similipneumoniae_ATCC_700603	AMR13809.1	3947039	3948124	1086	+		UDP-N-acetylglucosamine 2-epimerase
65	Klebsiella_similipneumoniae_HKUOPA4	ASR23149.1	4274155	4275240	1086	+		UDP-N-acetyl glucosamine 2-epimerase
65	Klebsiella_similipneumoniae_HKUOPJ4	ASR28599.1	5023177	5024262	1086	+		UDP-N-acetyl glucosamine 2-epimerase
65	Klebsiella_similipneumoniae_HKUOPL4	ASR31543.1	2963151	2964236	1086	+		UDP-N-acetyl glucosamine 2-epimerase
65	Klebsiella_similipneumoniae_KPC142	KPC142_05669	5032840	5033970	1131	-	wecB	UDP-N-acetylglucosamine 2-epimerase
65	Klebsiella_similipneumoniae_MGH_44	ESM61866.1	3461676	3462761	1086	+		UDP-N-acetylglucosamine 2-epimerase
65	Klebsiella_variicola_BIDMC_61	KDH19527.1	135363	136448	1086	+		UDP-N-acetylglucosamine 2-epimerase
65	Klebsiella_variicola_BIDMC88	KMI05737.1	5489591	5490676	1086	+		UDP-N-acetylglucosamine 2-epimerase
65	Klebsiella_variicola_BZ19	KFJ99527.1	59559	60689	1131	-		UDP-N-acetylglucosamine 2-epimerase
65	Klebsiella_variicola_GJ1	AQL13849.1	150744	151829	1086	+		UDP-N-acetylglucosamine 2-epimerase
65	Klebsiella_variicola_MGH_20	ESN32397.1	4666229	4667314	1086	+		UDP-N-acetylglucosamine 2-epimerase
65	Klebsiella_variicola_MGH_40	ESM68090.1	1402101	1403186	1086	+		UDP-N-acetylglucosamine 2-epimerase
65	Klebsiella_variicola_MGH_80	KDL97914.1	28953	30038	1086	+		UDP-N-acetylglucosamine 2-epimerase
65	Klebsiella_variicola_UCI_18	EWD69221.1	26035	27120	1086	+		UDP-N-acetylglucosamine 2-epimerase
65	Klebsiella_variicola_UCICRE10	ESL93046.1	133067	134152	1086	+		UDP-N-acetylglucosamine 2-epimerase
66	Klebsiella_pneumoniae_1084	AFQ68079.1	5198167	5199429	1263	-		UDP-glucose dehydrogenase
66	Klebsiella_pneumoniae_CAV1193	ALR25162.1	2047339	2048601	1263	-	wecC	UDP-N-acetyl-D-mannosamine dehydrogenase
66	Klebsiella_pneumoniae_DSM_30104	EJK88938.1	131535	132797	1263	+		UDP-N-acetyl-D-mannosaminuronic acid dehydrogenase
66	Klebsiella_pneumoniae_HS11286	AEW58832.1	152871	154133	1263	+		UDP-N-acetyl-D-mannosaminuronic acid dehydrogenase
66	Klebsiella_pneumoniae_KCTC_2242	AEK00762.1	5149946	5151208	1263	+	wecC	UDP-N-acetyl-D-mannosamine dehydrogenase
66	Klebsiella_pneumoniae_Kp13	AHE47001.1	5123651	5124913	1263	-	wecC	UDP-N-acetyl-D-mannosamine dehydrogenase
66	Klebsiella_pneumoniae_KP617	ALH86465.1	3453938	3455200	1263	-	wecC	UDP-N-acetyl-D-mannosamine dehydrogenase
66	Klebsiella_pneumoniae_MGH_78578	ABR79659.1	4695680	4696942	1263	+	wecC	UDP-N-acetyl-D-mannosaminuronate dehydrogenase
66	Klebsiella_pneumoniae_NTUH-K2044	BAH61058.1	152679	153941	1263	+	wecC	UDP-N-acetyl-D-mannosaminuronate dehydrogenase
66	Klebsiella_quasipneumoniae_01A030	CDQ13397.1	24858	26120	1263	+	rffD	UDP-N-acetyl-D-mannosaminuronic acid dehydrogenase
66	Klebsiella_quasipneumoniae_18A069	CDN03192.1	27049	28311	1263	+	rffD	UDP-N-acetyl-D-mannosaminuronic acid dehydrogenase
66	Klebsiella_quasipneumoniae_21_GR_13	OCU21659.1	24457	25719	1263	+	wecC	UDP-N-acetyl-D-mannosamine dehydrogenase
66	Klebsiella_quasipneumoniae_AK_SD_007	OVY36117.1	24408	25670	1263	+		UDP-N-acetyl-D-mannosamine dehydrogenase
66	Klebsiella_quasipneumoniae_ARLG-2711	OVQ91953.1	58485	59747	1263	-		UDP-N-acetyl-D-mannosamine dehydrogenase
66	Klebsiella_quasipneumoniae_FI_HV_2014	KNG96320.1	24744	26006	1263	+	wecC	UDP-N-acetyl-D-mannosamine dehydrogenase
66	Klebsiella_quasipneumoniae_MGH96	KMH21399.1	136689	137951	1263	+		UDP-N-acetyl-D-mannosamine dehydrogenase
66	Klebsiella_quasipneumoniae_PO1285	OVV02046.1	58483	59745	1263	-		UDP-N-acetyl-D-mannosamine dehydrogenase
66	Klebsiella_quasipneumoniae_UCICRE14	ESL72097.1	4429464	4430726	1263	+		UDP-N-acetyl-D-mannosamine dehydrogenase
66	Klebsiella_similipneumoniae_07A044	CDN06402.1	27824	29086	1263	+	rffD	UDP-N-acetyl-D-mannosaminuronic acid dehydrogenase
66	Klebsiella_similipneumoniae_193_KOXY	WP_049092831.1	3285	4547	1263	+		UDP-N-acetyl-D-mannosamine dehydrogenase
66	Klebsiella_similipneumoniae_385_ECLO	WP_004886842.1	24242	25504	1263	+		UDP-N-acetyl-D-mannosamine dehydrogenase
66	Klebsiella_similipneumoniae_ATCC_700603	AMR13810.1	3948121	3949383	1263	+		UDP-N-acetyl-D-mannosamine dehydrogenase
66	Klebsiella_similipneumoniae_HKUOPA4	ASR23150.1	4275237	4276499	1263	+	wecC	UDP-N-acetyl-D-mannosamine dehydrogenase
66	Klebsiella_similipneumoniae_HKUOPJ4	ASR28600.1	5024259	5025521	1263	+	wecC	UDP-N-acetyl-D-mannosamine dehydrogenase
66	Klebsiella_similipneumoniae_HKUOPL4	ASR31544.1	2964233	2965495	1263	+	wecC	UDP-N-acetyl-D-mannosamine dehydrogenase
66	Klebsiella_similipneumoniae_KPC142	KPC142_04676	5031581	5032843	1263	-	wecC	UDP-N-acetyl-D-mannosamine dehydrogenase
66	Klebsiella_similipneumoniae_MGH_44	ESM61867.1	3462758	3464020	1263	+		UDP-N-acetyl-D-mannosamine dehydrogenase
66	Klebsiella_variicola_BIDMC_61	KDH19528.1	136445	137707	1263	+		UDP-N-acetyl-D-mannosamine dehydrogenase
66	Klebsiella_variicola_BIDMC88	KMI05738.1	5490673	5491935	1263	+		UDP-N-acetyl-D-mannosamine dehydrogenase
66	Klebsiella_variicola_BZ19	KFJ99526.1	58300	59562	1263	-	wecC	UDP-N-acetyl-D-mannosamine dehydrogenase
66	Klebsiella_variicola_GJ1	AQL13850.1	151826	153088	1263	+	wecC	UDP-N-acetyl-D-mannosamine dehydrogenase
66	Klebsiella_variicola_MGH_20	ESN32398.1	4667311	4668573	1263	+		UDP-N-acetyl-D-mannosamine dehydrogenase
66	Klebsiella_variicola_MGH_40	ESM68091.1	1403183	1404445	1263	+		UDP-N-acetyl-D-mannosamine dehydrogenase
66	Klebsiella_variicola_MGH_80	KDL97915.1	30035	31297	1263	+		UDP-N-acetyl-D-mannosamine dehydrogenase
66	Klebsiella_variicola_UCI_18	EWD69222.1	27117	28379	1263	+		UDP-N-acetyl-D-mannosamine dehydrogenase
66	Klebsiella_variicola_UCICRE10	ESL93047.1	134149	135411	1263	+		UDP-N-acetyl-D-mannosamine dehydrogenase
67	Klebsiella_pneumoniae_1084	AFQ68078.1	5197103	5198170	1068	-		dTDP-glucose 4,6-dehydratase
67	Klebsiella_pneumoniae_CAV1193	ALR25161.1	2046275	2047342	1068	-		dTDP-glucose 4,6-dehydratase
67	Klebsiella_pneumoniae_DSM_30104	EJK88939.1	132788	133861	1074	+		dTDP-glucose 4,6-dehydratase
67	Klebsiella_pneumoniae_HS11286	AEW58833.1	154130	155197	1068	+		dTDP-glucose 4,6-dehydratase
67	Klebsiella_pneumoniae_KCTC_2242	AEK00763.1	5151205	5152272	1068	+		dTDP-glucose 4,6-dehydratase
67	Klebsiella_pneumoniae_Kp13	AHE47000.1	5122587	5123654	1068	-	rffG	dTDP-glucose 4,6-dehydratase
67	Klebsiella_pneumoniae_KP617	ALH86464.1	3452874	3453941	1068	-		dTDP-glucose 4,6-dehydratase
67	Klebsiella_pneumoniae_MGH_78578	ABR79660.1	4696933	4698006	1074	+	rmlB	dTDP-glucose 4,6-dehydratase
67	Klebsiella_pneumoniae_NTUH-K2044	BAH61059.1	153938	155005	1068	+	rmlB	dTDP-glucose 4,6-dehydratase
67	Klebsiella_quasipneumoniae_01A030	CDQ13398.1	26117	27184	1068	+	rmlB	dTDP-D-glucose-4,6-dehydratase
67	Klebsiella_quasipneumoniae_18A069	CDN03193.1	28308	29375	1068	+	rffG	dTDP-glucose 4,6-dehydratase
67	Klebsiella_quasipneumoniae_21_GR_13	OCU21660.1	25716	26783	1068	+		dTDP-glucose 4,6-dehydratase
67	Klebsiella_quasipneumoniae_AK_SD_007	OVY36171.1	25679	26734	1056	+		dTDP-glucose 4,6-dehydratase
67	Klebsiella_quasipneumoniae_ARLG-2711	OVQ91952.1	57421	58488	1068	-		dTDP-glucose 4,6-dehydratase
67	Klebsiella_quasipneumoniae_FI_HV_2014	KNG96321.1	26003	27070	1068	+		dTDP-glucose 4,6-dehydratase
67	Klebsiella_quasipneumoniae_MGH96	KMH21400.1	137948	139015	1068	+		dTDP-glucose 4,6-dehydratase 2
67	Klebsiella_quasipneumoniae_PO1285	OVV02067.1	57419	58474	1056	-		dTDP-glucose 4,6-dehydratase
67	Klebsiella_quasipneumoniae_UCICRE14	ESL72098.1	4430723	4431790	1068	+		dTDP-glucose 4,6-dehydratase 2
67	Klebsiella_similipneumoniae_07A044	CDN06403.1	29083	30150	1068	+	rffG	dTDP-glucose 4,6-dehydratase
67	Klebsiella_similipneumoniae_193_KOXY	WP_023319442.1	4544	5611	1068	+		dTDP-glucose 4,6-dehydratase
67	Klebsiella_similipneumoniae_385_ECLO	WP_049114905.1	25501	26568	1068	+		dTDP-glucose 4,6-dehydratase
67	Klebsiella_similipneumoniae_ATCC_700603	AMR13811.1	3949380	3950447	1068	+		dTDP-glucose 4,6-dehydratase
67	Klebsiella_similipneumoniae_HKUOPA4	ASR23151.1	4276496	4277563	1068	+		dTDP-glucose 4,6-dehydratase
67	Klebsiella_similipneumoniae_HKUOPJ4	ASR28601.1	5025518	5026585	1068	+		dTDP-glucose 4,6-dehydratase
67	Klebsiella_similipneumoniae_HKUOPL4	ASR31545.1	2965492	2966559	1068	+		dTDP-glucose 4,6-dehydratase
67	Klebsiella_similipneumoniae_KPC142	KPC142_04675	5030517	5031584	1068	-	rffG	dTDP-glucose 4,6-dehydratase
67	Klebsiella_similipneumoniae_MGH_44	ESM61868.1	3464017	3465084	1068	+		dTDP-glucose 4,6-dehydratase 2
67	Klebsiella_variicola_BIDMC_61	KDH19529.1	137704	138771	1068	+		dTDP-glucose 4,6-dehydratase 2
67	Klebsiella_variicola_BIDMC88	KMI05739.1	5491932	5492999	1068	+		dTDP-glucose 4,6-dehydratase 2
67	Klebsiella_variicola_BZ19	KFJ99525.1	57236	58303	1068	-		dTDP-glucose 4,6-dehydratase
67	Klebsiella_variicola_GJ1	AQL13851.1	153085	154152	1068	+		dTDP-glucose 4,6-dehydratase
67	Klebsiella_variicola_MGH_20	ESN32399.1	4668570	4669637	1068	+		dTDP-glucose 4,6-dehydratase 2
67	Klebsiella_variicola_MGH_40	ESM68092.1	1404442	1405509	1068	+		dTDP-glucose 4,6-dehydratase 2
67	Klebsiella_variicola_MGH_80	KDL97916.1	31294	32361	1068	+		dTDP-glucose 4,6-dehydratase 2
67	Klebsiella_variicola_UCI_18	EWD69223.1	28376	29443	1068	+		dTDP-glucose 4,6-dehydratase 2
67	Klebsiella_variicola_UCICRE10	ESL93048.1	135408	136475	1068	+		dTDP-glucose 4,6-dehydratase 2
68	Klebsiella_pneumoniae_1084	AFQ68075.1	5194415	5195545	1131	-		4-keto-6-deoxy-N-Acetyl-D-hexosaminyl-(Lipid carrier) aminotransferase
68	Klebsiella_pneumoniae_CAV1193	ALR25158.1	2043587	2044717	1131	-		TDP-4-oxo-6-deoxy-D-glucose aminotransferase
68	Klebsiella_pneumoniae_DSM_30104	EJK88940.1	135419	136549	1131	+		dTDP-4-amino-4,6-dideoxy-D-glucose transaminase
68	Klebsiella_pneumoniae_HS11286	AEW58836.1	156755	157885	1131	+		TDP-4-oxo-6-deoxy-D-glucose transaminase
[truncated: 35,925 more rows]

## Sheet: C - Exclusives KPC142
Gene ID	Start	Stop	Length	Strand	Gene Name	Product
[truncated: 181 more rows]
